# Supplementary material for: Kinetic model of GPCR-G protein interactions reveals allokairic modulation of signaling
Source: Nat Commun. 2022 Mar 8;13:1202. doi: 10.1038/s41467-022-28789-5 (PMC8904551; doi:10.1038/s41467-022-28789-5)
Supplement: Supplementary file 3 — Source Data [file 41467_2022_28789_MOESM3_ESM.xlsx]

## Sheet: Figure 1
Figure 1b				Figure 1d				Figure 1e						Figure 1g
	ΔFRET				FRET (counts 525/counts 475)				Lifetime (s)		Relative proportion			kforward G	0.0001 s-1		0.001 s-1		0.01 s-1		0.1 s-1		1 s-1
	0 μM Nb6B9	10 μM Nb6B9		Time (s)	0 μM Nb6B9	10 μM Nb6B9			State 1	State 2	State 1	State 2		Time (s)	Fraction TC	Time (s)	Fraction TC	Time (s)	Fraction TC	Time (s)	Fraction TC	Time (s)	Fraction TC
Sample 1	0.0184	0.0076		0.002	0.780424	0.780158		Sample 1	161.29	2.58331	77.2727	22.7273		0	0.602265	0	0.602265	0	0.602266	0	0.602265	0	0.602265
Sample 2	0.0198405	0.00739065		0.004	0.780422	0.780156		Sample 2	151.515	7.88022	77.551	22.449		1.98279e-06	0.602265	1.98279e-06	0.602265	1.98278e-06	0.602266	1.98279e-06	0.602265	1.98279e-06	0.602265
Sample 3	0.0228705	0.00988326		0.006	0.78042	0.780154		Sample 3	131.579	2.25428	53.3333	46.6667		3.96557e-06	0.602265	3.96557e-06	0.602265	3.96557e-06	0.602266	3.96557e-06	0.602265	3.96557e-06	0.602265
Sample 4	0.0213926	0.0102102		0.008	0.780419	0.780151		Sample 4	163.934	4.76644	82.9545	17.0455		5.94836e-06	0.602265	5.94836e-06	0.602265	5.94835e-06	0.602266	5.94836e-06	0.602265	5.94836e-06	0.602265
				0.01	0.780417	0.780149								1.46831e-05	0.602265	1.46831e-05	0.602265	1.46831e-05	0.602266	1.46831e-05	0.602265	1.46831e-05	0.602265
				0.012	0.780415	0.780147								2.34179e-05	0.602265	2.34179e-05	0.602265	2.34179e-05	0.602266	2.34179e-05	0.602265	2.34179e-05	0.602265
				0.014	0.780413	0.780145								3.21527e-05	0.602265	3.21527e-05	0.602265	3.21527e-05	0.602266	3.21527e-05	0.602265	3.21527e-05	0.602265
				0.016	0.780411	0.780143								4.08875e-05	0.602265	4.08875e-05	0.602265	4.08875e-05	0.602266	4.08875e-05	0.602265	4.08875e-05	0.602265
				0.018	0.78041	0.780141								7.30329e-05	0.602265	7.30329e-05	0.602265	7.30329e-05	0.602266	7.30329e-05	0.602265	7.3033e-05	0.602265
				0.02	0.780408	0.780139								0.000105178	0.602265	0.000105178	0.602265	0.000105178	0.602266	0.000105178	0.602265	0.000105178	0.602265
				0.022	0.780406	0.780137								0.000137324	0.602265	0.000137324	0.602265	0.000137324	0.602266	0.000137324	0.602265	0.000137324	0.602265
				0.024	0.780404	0.780135								0.000169469	0.602265	0.000169469	0.602265	0.000169469	0.602266	0.000169469	0.602265	0.000169469	0.602265
				0.026	0.780402	0.780133								0.000243362	0.602265	0.000243362	0.602265	0.000243362	0.602265	0.000243362	0.602265	0.000243362	0.602265
				0.028	0.7804	0.780131								0.000317254	0.602265	0.000317254	0.602265	0.000317254	0.602265	0.000317254	0.602265	0.000317254	0.602265
				0.03	0.780399	0.780128								0.000391147	0.602264	0.000391147	0.602265	0.000391147	0.602265	0.000391147	0.602264	0.000391147	0.602264
				0.032	0.780397	0.780126								0.00046504	0.602264	0.00046504	0.602264	0.000465039	0.602265	0.00046504	0.602264	0.00046504	0.602264
				0.034	0.780395	0.780124								0.000538932	0.602264	0.000538932	0.602264	0.000538932	0.602264	0.000538932	0.602264	0.000538932	0.602264
				0.036	0.780393	0.780122								0.000683332	0.602263	0.000683332	0.602263	0.000683332	0.602263	0.000683332	0.602263	0.000683332	0.602263
				0.038	0.780391	0.78012								0.000827732	0.602262	0.000827732	0.602262	0.000827731	0.602262	0.000827732	0.602262	0.000827732	0.602262
				0.04	0.78039	0.780118								0.000972132	0.60226	0.000972131	0.60226	0.000972131	0.602261	0.000972132	0.60226	0.000972132	0.60226
				0.042	0.780388	0.780116								0.00111653	0.602259	0.00111653	0.602259	0.00111653	0.602259	0.00111653	0.602259	0.00111653	0.602259
				0.044	0.780386	0.780114								0.00126093	0.602257	0.00126093	0.602257	0.00126093	0.602258	0.00126093	0.602257	0.00126093	0.602257
				0.046	0.780384	0.780112								0.00140533	0.602255	0.00140533	0.602255	0.00140533	0.602256	0.00140533	0.602255	0.00140533	0.602255
				0.048	0.780382	0.78011								0.00164077	0.602252	0.00164077	0.602252	0.00164077	0.602252	0.00164077	0.602252	0.00164077	0.602252
				0.05	0.780381	0.780108								0.00187621	0.602248	0.00187621	0.602248	0.0018762	0.602249	0.00187621	0.602248	0.00187621	0.602248
				0.052	0.780379	0.780106								0.00211164	0.602244	0.00211164	0.602244	0.00211164	0.602244	0.00211164	0.602244	0.00211164	0.602244
				0.054	0.780377	0.780103								0.00234708	0.602239	0.00234708	0.60224	0.00234708	0.60224	0.00234708	0.602239	0.00234708	0.602239
				0.056	0.780375	0.780101								0.00258252	0.602235	0.00258252	0.602235	0.00258252	0.602235	0.00258252	0.602235	0.00258252	0.602235
				0.058	0.780373	0.780099								0.00281795	0.60223	0.00281795	0.60223	0.00281795	0.60223	0.00281795	0.60223	0.00281795	0.60223
				0.06	0.780372	0.780097								0.00309343	0.602223	0.00309343	0.602223	0.00309343	0.602224	0.00309343	0.602223	0.00309343	0.602223
				0.062	0.78037	0.780095								0.0033689	0.602217	0.0033689	0.602217	0.0033689	0.602217	0.0033689	0.602217	0.0033689	0.602217
				0.064	0.780368	0.780093								0.00364438	0.60221	0.00364438	0.60221	0.00364438	0.60221	0.00364438	0.60221	0.00364438	0.60221
				0.066	0.780366	0.780091								0.00391985	0.602202	0.00391985	0.602202	0.00391985	0.602203	0.00391985	0.602202	0.00391985	0.602202
				0.068	0.780364	0.780089								0.00419533	0.602195	0.00419533	0.602195	0.00419532	0.602195	0.00419533	0.602195	0.00419533	0.602195
				0.07	0.780362	0.780087								0.0044708	0.602187	0.0044708	0.602187	0.0044708	0.602187	0.0044708	0.602187	0.0044708	0.602187
				0.072	0.780361	0.780085								0.00474627	0.602179	0.00474627	0.602179	0.00474627	0.602179	0.00474627	0.602179	0.00474627	0.602179
				0.074	0.780359	0.780083								0.00511867	0.602168	0.00511867	0.602168	0.00511867	0.602168	0.00511867	0.602168	0.00511867	0.602168
				0.076	0.780357	0.78008								0.00549107	0.602156	0.00549107	0.602156	0.00549107	0.602157	0.00549107	0.602156	0.00549107	0.602156
				0.078	0.780355	0.780078								0.00586346	0.602144	0.00586346	0.602144	0.00586346	0.602145	0.00586346	0.602144	0.00586346	0.602144
				0.08	0.780353	0.780076								0.00623586	0.602132	0.00623586	0.602132	0.00623586	0.602133	0.00623586	0.602132	0.00623586	0.602132
				0.082	0.780352	0.780074								0.00660826	0.60212	0.00660826	0.60212	0.00660826	0.60212	0.00660826	0.60212	0.00660826	0.60212
				0.084	0.78035	0.780072								0.00698065	0.602107	0.00698065	0.602107	0.00698065	0.602108	0.00698065	0.602107	0.00698065	0.602107
				0.086	0.780348	0.78007								0.00735305	0.602094	0.00735305	0.602094	0.00735305	0.602095	0.00735305	0.602094	0.00735305	0.602094
				0.088	0.780346	0.780068								0.00776256	0.60208	0.00776256	0.60208	0.00776256	0.60208	0.00776256	0.60208	0.00776256	0.60208
				0.09	0.780344	0.780066								0.00817208	0.602065	0.00817208	0.602066	0.00817207	0.602066	0.00817208	0.602065	0.00817208	0.602065
				0.092	0.780343	0.780064								0.00858159	0.602051	0.00858159	0.602051	0.00858159	0.602051	0.00858159	0.602051	0.00858159	0.602051
				0.094	0.780341	0.780062								0.0089911	0.602036	0.0089911	0.602036	0.0089911	0.602036	0.0089911	0.602036	0.0089911	0.602036
				0.096	0.780339	0.78006								0.00940061	0.602021	0.00940061	0.602021	0.00940061	0.602022	0.00940061	0.602021	0.00940061	0.602021
				0.098	0.780337	0.780058								0.00981013	0.602006	0.00981013	0.602006	0.00981013	0.602006	0.00981013	0.602006	0.00981013	0.602006
				0.1	0.780335	0.780055								0.0102196	0.601991	0.0102196	0.601991	0.0102196	0.601991	0.0102196	0.601991	0.0102196	0.601991
				0.102	0.780334	0.780053								0.0106916	0.601973	0.0106916	0.601973	0.0106916	0.601974	0.0106916	0.601973	0.0106916	0.601973
				0.104	0.780332	0.780051								0.0111636	0.601956	0.0111636	0.601956	0.0111636	0.601956	0.0111636	0.601956	0.0111636	0.601956
				0.106	0.78033	0.780049								0.0116356	0.601938	0.0116356	0.601938	0.0116356	0.601938	0.0116356	0.601938	0.0116356	0.601938
				0.108	0.780328	0.780047								0.0121076	0.60192	0.0121076	0.60192	0.0121076	0.60192	0.0121076	0.60192	0.0121076	0.60192
				0.11	0.780326	0.780045								0.0125796	0.601902	0.0125796	0.601902	0.0125796	0.601903	0.0125796	0.601902	0.0125796	0.601902
				0.112	0.780325	0.780043								0.0130516	0.601884	0.0130516	0.601884	0.0130516	0.601885	0.0130516	0.601884	0.0130516	0.601884
				0.114	0.780323	0.780041								0.0135236	0.601866	0.0135236	0.601866	0.0135236	0.601867	0.0135236	0.601866	0.0135236	0.601866
				0.116	0.780321	0.780039								0.0140746	0.601845	0.0140746	0.601845	0.0140746	0.601845	0.0140746	0.601845	0.0140746	0.601845
				0.118	0.780319	0.780037								0.0146257	0.601824	0.0146257	0.601824	0.0146257	0.601824	0.0146257	0.601824	0.0146257	0.601824
				0.12	0.780317	0.780035								0.0151767	0.601803	0.0151767	0.601803	0.0151767	0.601803	0.0151767	0.601803	0.0151767	0.601803
				0.122	0.780316	0.780033								0.0157278	0.601781	0.0157278	0.601782	0.0157278	0.601782	0.0157278	0.601781	0.0157278	0.601781
				0.124	0.780314	0.780031								0.0162789	0.60176	0.0162789	0.60176	0.0162789	0.601761	0.0162789	0.60176	0.0162789	0.60176
				0.126	0.780312	0.780028								0.0168299	0.601739	0.0168299	0.601739	0.0168299	0.601739	0.0168299	0.601739	0.0168299	0.601739
				0.128	0.78031	0.780026								0.017381	0.601718	0.017381	0.601718	0.017381	0.601718	0.017381	0.601718	0.017381	0.601718
				0.13	0.780308	0.780024								0.0180401	0.601692	0.0180401	0.601692	0.0180401	0.601693	0.0180401	0.601692	0.0180401	0.601692
				0.132	0.780307	0.780022								0.0186992	0.601667	0.0186992	0.601667	0.0186992	0.601667	0.0186992	0.601667	0.0186992	0.601667
				0.134	0.780305	0.78002								0.0193583	0.601641	0.0193583	0.601641	0.0193583	0.601642	0.0193583	0.601641	0.0193583	0.601641
				0.136	0.780303	0.780018								0.0200175	0.601616	0.0200175	0.601616	0.0200175	0.601616	0.0200175	0.601616	0.0200175	0.601616
				0.138	0.780301	0.780016								0.0206766	0.60159	0.0206766	0.60159	0.0206766	0.601591	0.0206766	0.60159	0.0206766	0.60159
				0.14	0.780299	0.780014								0.0213357	0.601565	0.0213357	0.601565	0.0213357	0.601565	0.0213357	0.601565	0.0213357	0.601564
				0.142	0.780298	0.780012								0.0219948	0.601539	0.0219948	0.601539	0.0219948	0.601539	0.0219948	0.601539	0.0219948	0.601539
				0.144	0.780296	0.78001								0.0228096	0.601507	0.0228096	0.601508	0.0228096	0.601508	0.0228096	0.601507	0.0228096	0.601507
				0.146	0.780294	0.780008								0.0236244	0.601476	0.0236244	0.601476	0.0236244	0.601476	0.0236244	0.601476	0.0236244	0.601476
				0.148	0.780292	0.780006								0.0244392	0.601444	0.0244392	0.601444	0.0244392	0.601445	0.0244392	0.601444	0.0244392	0.601444
				0.15	0.78029	0.780004								0.025254	0.601413	0.025254	0.601413	0.025254	0.601413	0.025254	0.601413	0.025254	0.601413
				0.152	0.780289	0.780001								0.0260689	0.601381	0.0260689	0.601381	0.0260688	0.601382	0.0260689	0.601381	0.0260689	0.601381
				0.154	0.780287	0.779999								0.0268837	0.60135	0.0268837	0.60135	0.0268837	0.60135	0.0268837	0.60135	0.0268837	0.601349
				0.156	0.780285	0.779997								0.0276985	0.601318	0.0276985	0.601318	0.0276985	0.601318	0.0276985	0.601318	0.0276985	0.601318
				0.158	0.780283	0.779995								0.0287518	0.601277	0.0287518	0.601277	0.0287517	0.601278	0.0287518	0.601277	0.0287518	0.601277
				0.16	0.780281	0.779993								0.029805	0.601236	0.029805	0.601236	0.029805	0.601237	0.029805	0.601236	0.029805	0.601236
				0.162	0.78028	0.779991								0.0308583	0.601196	0.0308583	0.601196	0.0308583	0.601196	0.0308583	0.601196	0.0308583	0.601196
				0.164	0.780278	0.779989								0.0319116	0.601155	0.0319116	0.601155	0.0319116	0.601155	0.0319116	0.601155	0.0319116	0.601155
				0.166	0.780276	0.779987								0.0329649	0.601114	0.0329649	0.601114	0.0329649	0.601115	0.0329649	0.601114	0.0329649	0.601114
				0.168	0.780274	0.779985								0.0340182	0.601073	0.0340182	0.601073	0.0340182	0.601074	0.0340182	0.601073	0.0340182	0.601073
				0.17	0.780272	0.779983								0.0350715	0.601033	0.0350715	0.601033	0.0350715	0.601033	0.0350715	0.601033	0.0350715	0.601032
				0.172	0.780271	0.779981								0.0365238	0.600976	0.0365238	0.600977	0.0365238	0.600977	0.0365238	0.600976	0.0365238	0.600976
				0.174	0.780269	0.779979								0.0379761	0.60092	0.0379761	0.60092	0.0379761	0.600921	0.0379761	0.60092	0.0379761	0.60092
				0.176	0.780267	0.779977								0.0394284	0.600864	0.0394284	0.600864	0.0394284	0.600865	0.0394284	0.600864	0.0394284	0.600864
				0.178	0.780265	0.779975								0.0408807	0.600808	0.0408807	0.600808	0.0408807	0.600809	0.0408807	0.600808	0.0408807	0.600808
				0.18	0.780263	0.779972								0.042333	0.600752	0.042333	0.600752	0.042333	0.600753	0.042333	0.600752	0.042333	0.600752
				0.182	0.780262	0.77997								0.0437853	0.600696	0.0437853	0.600696	0.0437853	0.600696	0.0437853	0.600696	0.0437853	0.600696
				0.184	0.78026	0.779968								0.0452376	0.60064	0.0452376	0.60064	0.0452376	0.60064	0.0452376	0.60064	0.0452376	0.60064
				0.186	0.780258	0.779966								0.0475329	0.600552	0.0475329	0.600552	0.0475329	0.600552	0.0475329	0.600551	0.0475329	0.600551
				0.188	0.780256	0.779964								0.0498282	0.600463	0.0498282	0.600463	0.0498282	0.600464	0.0498282	0.600463	0.0498282	0.600463
				0.19	0.780255	0.779962								0.0521235	0.600375	0.0521235	0.600375	0.0521235	0.600375	0.0521235	0.600375	0.0521235	0.600374
				0.192	0.780253	0.77996								0.0544188	0.600286	0.0544188	0.600287	0.0544187	0.600287	0.0544188	0.600286	0.0544188	0.600286
				0.194	0.780251	0.779958								0.056714	0.600198	0.056714	0.600198	0.056714	0.600199	0.056714	0.600198	0.056714	0.600198
				0.196	0.780249	0.779956								0.0590093	0.60011	0.0590093	0.60011	0.0590093	0.60011	0.0590093	0.60011	0.0590093	0.60011
				0.198	0.780247	0.779954								0.0676088	0.59978	0.0676088	0.59978	0.0676087	0.599781	0.0676088	0.59978	0.0676088	0.59978
				0.2	0.780246	0.779952								0.0745571	0.599514	0.0745571	0.599514	0.074557	0.599514	0.0745571	0.599514	0.0745571	0.599513
				0.202	0.780244	0.77995								0.0815054	0.599248	0.0815054	0.599249	0.0815053	0.599249	0.0815054	0.599248	0.0815054	0.599248
				0.204	0.780242	0.779948								0.0884537	0.598984	0.0884537	0.598984	0.0884535	0.598984	0.0884537	0.598983	0.0884537	0.598982
				0.206	0.78024	0.779946								0.095402	0.598719	0.095402	0.598719	0.0954018	0.59872	0.095402	0.598719	0.095402	0.598718
				0.208	0.780238	0.779943								0.10235	0.598455	0.10235	0.598455	0.10235	0.598456	0.10235	0.598455	0.10235	0.598453
				0.21	0.780237	0.779941								0.109299	0.598192	0.109299	0.598192	0.109298	0.598192	0.109299	0.598191	0.109299	0.59819
				0.212	0.780235	0.779939								0.124168	0.597629	0.124173	0.597629	0.124186	0.597629	0.124168	0.597629	0.124167	0.597627
				0.214	0.780233	0.779937								0.139038	0.59707	0.139047	0.597069	0.139073	0.597069	0.139037	0.597069	0.139035	0.597066
				0.216	0.780231	0.779935								0.153907	0.596512	0.153921	0.596512	0.153961	0.596511	0.153907	0.596512	0.153904	0.596507
				0.218	0.780229	0.779933								0.168777	0.595957	0.168795	0.595956	0.168848	0.595955	0.168776	0.595956	0.168772	0.59595
				0.22	0.780228	0.779931								0.183646	0.595404	0.183669	0.595403	0.183735	0.595401	0.183646	0.595403	0.18364	0.595395
				0.222	0.780226	0.779929								0.198516	0.594853	0.198543	0.594853	0.198623	0.59485	0.198515	0.594852	0.198509	0.594842
				0.224	0.780224	0.779927								0.213385	0.594305	0.213417	0.594304	0.21351	0.594301	0.213384	0.594304	0.213377	0.594291
				0.226	0.780222	0.779925								0.239567	0.593345	0.2396	0.593344	0.239696	0.59334	0.23956	0.593343	0.239431	0.593329
				0.228	0.780221	0.779923								0.26575	0.592392	0.265784	0.592391	0.265883	0.592387	0.265737	0.592389	0.265484	0.592374
				0.23	0.780219	0.779921								0.291932	0.591445	0.291967	0.591444	0.292069	0.591441	0.291913	0.591442	0.291538	0.591423
				0.232	0.780217	0.779919								0.318114	0.590506	0.31815	0.590505	0.318255	0.590501	0.318089	0.590502	0.317591	0.590478
				0.234	0.780215	0.779917								0.344297	0.589573	0.344334	0.589572	0.344442	0.589568	0.344265	0.589568	0.343645	0.589538
				0.236	0.780213	0.779915								0.455166	0.585697	0.455175	0.585697	0.455199	0.585695	0.455128	0.585684	0.39532	0.587687
				0.238	0.780212	0.779912								0.566035	0.581938	0.566016	0.581939	0.565957	0.581938	0.565991	0.581912	0.446996	0.585855
				0.24	0.78021	0.77991								0.676905	0.578291	0.676857	0.578293	0.676714	0.578293	0.676854	0.578246	0.498672	0.58404
				0.242	0.780208	0.779908								0.787774	0.574754	0.787698	0.574756	0.787471	0.574757	0.787717	0.574683	0.550347	0.582241
				0.244	0.780206	0.779906								0.898643	0.571322	0.898539	0.571324	0.898229	0.571324	0.89858	0.571218	0.602023	0.580457
				0.246	0.780204	0.779904								1.09699	0.565434	1.09666	0.565442	1.09419	0.565496	1.07046	0.56603	0.66978	0.57814
				0.248	0.780203	0.779902								1.29534	0.559854	1.29478	0.559866	1.29015	0.559966	1.24233	0.561052	0.737536	0.575847
				0.25	0.780201	0.7799								1.49368	0.554564	1.4929	0.55458	1.48612	0.554716	1.41421	0.556272	0.805293	0.573575
				0.252	0.780199	0.779898								1.69203	0.549547	1.69102	0.549566	1.68208	0.54973	1.58609	0.551677	0.87305	0.571324
				0.254	0.780197	0.779896								1.89037	0.544788	1.88914	0.544809	1.87804	0.544992	1.75797	0.547254	0.940807	0.569092
				0.256	0.780196	0.779894								2.08872	0.540271	2.08726	0.540294	2.074	0.540488	1.92984	0.542992	1.00856	0.566878
				0.258	0.780194	0.779892								2.38182	0.534012	2.3798	0.534039	2.36045	0.534296	2.16786	0.537338	1.10697	0.563692
				0.26	0.780192	0.77989								2.67492	0.528211	2.67233	0.52824	2.64689	0.528534	2.40588	0.531949	1.20537	0.56054
				0.262	0.78019	0.779888								2.96802	0.522828	2.96487	0.522858	2.93334	0.523167	2.6439	0.526802	1.30378	0.557419
				0.264	0.780188	0.779886								3.26112	0.51783	3.2574	0.517858	3.21979	0.51816	2.88191	0.521876	1.40218	0.554327
				0.266	0.780187	0.779884								3.55422	0.513184	3.54993	0.513208	3.50623	0.513484	3.11993	0.517153	1.50059	0.551262
				0.268	0.780185	0.779882								3.84732	0.50886	3.84247	0.508879	3.79268	0.50911	3.35795	0.512614	1.59899	0.548223
				0.27	0.780183	0.779879								4.19302	0.504138	4.18762	0.504147	4.13096	0.5043	3.63903	0.50747	1.71196	0.544763
				0.272	0.780181	0.779877								4.53872	0.499787	4.53277	0.499784	4.46924	0.499838	3.92012	0.50254	1.82494	0.541333
				0.274	0.780179	0.779875								4.88442	0.49577	4.87792	0.495753	4.80753	0.495691	4.20121	0.497802	1.93791	0.537931
				0.276	0.780178	0.779873								5.23013	0.492055	5.22307	0.492023	5.14581	0.491827	4.48229	0.493238	2.05088	0.534557
				0.278	0.780176	0.779871								5.57583	0.488612	5.56822	0.488563	5.48409	0.488218	4.76338	0.488832	2.16385	0.531209
				0.28	0.780174	0.779869								5.92153	0.485415	5.91336	0.485347	5.82237	0.48484	5.04447	0.484568	2.27682	0.527886
				0.282	0.780172	0.779867								6.26723	0.482439	6.25851	0.482352	6.16065	0.481669	5.32555	0.480434	2.41308	0.523911
				0.284	0.780171	0.779865								6.74338	0.478663	6.73374	0.478549	6.62604	0.477609	5.712	0.47494	2.54934	0.519969
				0.286	0.780169	0.779863								7.21952	0.475217	7.20897	0.475074	7.09143	0.473858	6.09844	0.469643	2.68561	0.516061
				0.288	0.780167	0.779861								7.69566	0.472057	7.6842	0.471883	7.55682	0.470375	6.48488	0.464519	2.82187	0.512184
				0.29	0.780165	0.779859								8.17181	0.469145	8.15943	0.468939	8.02221	0.467124	6.87132	0.459548	2.95813	0.508339
				0.292	0.780163	0.779857								8.64795	0.46645	8.63466	0.466209	8.4876	0.464076	7.25776	0.454715	3.09439	0.504525
				0.294	0.780162	0.779855								9.1241	0.463942	9.10989	0.463666	8.95299	0.461204	7.64421	0.450004	3.23065	0.500741
				0.296	0.78016	0.779853								9.60024	0.461597	9.58512	0.461286	9.41837	0.458485	8.03065	0.445403	3.42708	0.495338
				0.298	0.780158	0.779851								10.1415	0.459103	10.1254	0.45875	9.94822	0.455552	8.47658	0.440217	3.62351	0.489995
				0.3	0.780156	0.779849								10.6828	0.456766	10.6657	0.456369	10.4781	0.452767	8.9225	0.43515	3.81994	0.484711
				0.302	0.780155	0.779847								11.224	0.454563	11.206	0.454122	11.0079	0.450109	9.36843	0.43019	4.01637	0.479485
				0.304	0.780153	0.779844								11.7653	0.452474	11.7462	0.451989	11.5378	0.447561	9.81436	0.425326	4.2128	0.474316
				0.306	0.780151	0.779842								12.3066	0.450483	12.2865	0.449954	12.0676	0.445106	10.2603	0.420552	4.40922	0.469204
				0.308	0.780149	0.77984								12.8478	0.448577	12.8268	0.448002	12.5975	0.442733	10.7062	0.415859	4.60565	0.464147
				0.31	0.780147	0.779838								13.3891	0.446743	13.3671	0.446123	13.1273	0.44043	11.1521	0.411243	4.86416	0.457575
				0.312	0.780146	0.779836								14.0385	0.444623	14.0155	0.443948	13.7643	0.437741	11.6978	0.40569	5.12267	0.451097
				0.314	0.780144	0.779834								14.6879	0.442578	14.6638	0.441848	14.4012	0.435126	12.2434	0.400236	5.38118	0.444711
				0.316	0.780142	0.779832								15.3373	0.440596	15.3122	0.43981	15.0382	0.432574	12.789	0.394874	5.63969	0.438415
				0.318	0.78014	0.77983								15.9868	0.438667	15.9606	0.437825	15.6752	0.430077	13.3347	0.3896	5.8982	0.432209
				0.32	0.780139	0.779828								16.6362	0.436782	16.609	0.435885	16.3122	0.427626	13.8803	0.384407	6.15671	0.42609
				0.322	0.780137	0.779826								17.2856	0.434935	17.2573	0.433983	16.9491	0.425215	14.4259	0.379294	6.41522	0.420059
				0.324	0.780135	0.779824								17.935	0.433121	17.9057	0.432114	17.5861	0.42284	14.9715	0.374257	6.79748	0.411296
				0.326	0.780133	0.779822								18.7354	0.430922	18.7051	0.429847	18.3732	0.419947	15.662	0.367986	7.17974	0.402716
				0.328	0.780131	0.77982								19.5358	0.428758	19.5044	0.427616	19.1603	0.417095	16.3525	0.361829	7.562	0.394315
				0.33	0.78013	0.779818								20.3363	0.426625	20.3038	0.425415	19.9474	0.41428	17.043	0.35578	7.94426	0.386089
				0.332	0.780128	0.779816								21.1367	0.424517	21.1031	0.423241	20.7345	0.411496	17.7334	0.349837	8.32651	0.378035
				0.334	0.780126	0.779814								21.9371	0.422431	21.9025	0.421089	21.5217	0.408741	18.4239	0.343996	8.70877	0.370149
				0.336	0.780124	0.779812								22.7375	0.420364	22.7018	0.418957	22.3088	0.406013	19.1144	0.338255	9.09103	0.362427
				0.338	0.780123	0.77981								23.538	0.418315	23.5012	0.416843	23.0959	0.403309	19.8048	0.332612	9.84365	0.347692
				0.34	0.780121	0.779807								24.5676	0.415703	24.5298	0.414147	24.1121	0.399853	20.7266	0.325227	10.5963	0.333556
				0.342	0.780119	0.779805								25.5972	0.413113	25.5584	0.411475	25.1282	0.396432	21.6484	0.318008	11.3489	0.319995
				0.344	0.780117	0.779803								26.6268	0.410545	26.5871	0.408825	26.1444	0.393044	22.5702	0.31095	12.1015	0.306985
				0.346	0.780115	0.779801								27.6565	0.407996	27.6157	0.406196	27.1606	0.389689	23.492	0.304049	12.8541	0.294504
				0.348	0.780114	0.779799								28.6861	0.405466	28.6443	0.403587	28.1767	0.386364	24.4138	0.297302	13.6067	0.282531
				0.35	0.780112	0.779797								29.7157	0.402954	29.673	0.400996	29.1929	0.38307	25.3356	0.290706	14.8295	0.264108
				0.352	0.78011	0.779795								30.7453	0.400459	30.7016	0.398424	30.2091	0.379805	26.2574	0.284256	16.0523	0.246886
				0.354	0.780108	0.779793								32.1569	0.397065	32.1126	0.394924	31.6096	0.375352	27.5923	0.275169	17.2751	0.230787
				0.356	0.780107	0.779791								33.5685	0.393701	33.5236	0.391456	33.0102	0.370953	28.9271	0.266372	18.4978	0.215738
				0.358	0.780105	0.779789								34.9801	0.390367	34.9346	0.388019	34.4107	0.366605	30.2619	0.257858	19.7206	0.201671
				0.36	0.780103	0.779787								36.3916	0.387061	36.3456	0.384613	35.8113	0.36231	31.5968	0.249615	20.9434	0.188521
				0.362	0.780101	0.779785								37.8032	0.383784	37.7566	0.381237	37.2118	0.358065	32.9316	0.241636	22.1662	0.176229
				0.364	0.7801	0.779783								39.2148	0.380535	39.1676	0.377891	38.6123	0.353869	34.2665	0.233912	23.9946	0.159328
				0.366	0.780098	0.779781								40.6264	0.377313	40.5785	0.374575	40.0129	0.349723	35.6013	0.226436	25.8231	0.144048
				0.368	0.780096	0.779779								42.8091	0.372385	42.7646	0.369495	42.2193	0.343291	37.9549	0.21383	27.6516	0.130233
				0.37	0.780094	0.779777								44.9919	0.367522	44.9507	0.364483	44.4257	0.336976	40.3085	0.201926	29.4801	0.117745
				0.372	0.780092	0.779775								47.1746	0.362723	47.1368	0.35954	46.6321	0.330778	42.6621	0.190685	31.3085	0.106454
				0.374	0.780091	0.779773								49.3573	0.357986	49.3229	0.354664	48.8385	0.324694	45.0157	0.18007	33.137	0.096246
				0.376	0.780089	0.779771								51.5401	0.353311	51.509	0.349854	51.0449	0.318722	47.3694	0.170046	34.9655	0.0870176
				0.378	0.780087	0.779769								53.7228	0.348698	53.6951	0.345109	53.2513	0.31286	49.723	0.160581	36.979	0.0778761
				0.38	0.780085	0.779766								60.26	0.335237	60.3255	0.331109	60.7188	0.293808	52.9855	0.148325	38.9925	0.0696955
				0.382	0.780084	0.779764								66.7972	0.322297	66.9559	0.317677	68.1863	0.275916	56.2481	0.137004	41.0061	0.0623748
				0.384	0.780082	0.779762								73.3343	0.309856	73.5863	0.30479	75.6538	0.259115	59.5107	0.126549	43.0196	0.0558235
				0.386	0.78008	0.77976								79.8715	0.297896	80.2167	0.292426	83.1213	0.243338	62.7733	0.116891	45.0331	0.049961
				0.388	0.780078	0.779758								86.4087	0.286398	86.8471	0.280564	90.5889	0.228521	66.0359	0.107971	47.0467	0.0447146
				0.39	0.780077	0.779756								92.9459	0.275345	93.4775	0.269184	98.0564	0.214607	69.2985	0.0997314	49.0602	0.0400198
				0.392	0.780075	0.779754								103.799	0.257928	103.978	0.252099	106.141	0.200498	72.5611	0.0921212	51.33	0.0353164
				0.394	0.780073	0.779752								114.651	0.241614	114.479	0.236099	114.226	0.187316	77.1534	0.0823835	53.5998	0.0311665
				0.396	0.780071	0.77975								120	0.233959	120	0.228098	120	0.178436	81.7458	0.0736757	55.8696	0.0275049
				0.398	0.780069	0.779748														86.3381	0.065889	58.1394	0.0242742
				0.4	0.780068	0.779746														90.9305	0.0589258	60.4093	0.0214237
				0.402	0.780066	0.779744														95.5228	0.0526992	62.6791	0.0189086
				0.404	0.780064	0.779742														100.115	0.0471311	64.9489	0.0166894
				0.406	0.780062	0.77974														104.707	0.0421519	67.5595	0.0144581
				0.408	0.780061	0.779738														109.784	0.0372579	70.1701	0.012526
				0.41	0.780059	0.779736														114.861	0.0329329	72.7807	0.010853
				0.412	0.780057	0.779734														120	0.0290672	75.3913	0.0094043
				0.414	0.780055	0.779732																78.0019	0.00814992
				0.416	0.780054	0.77973																80.6125	0.00706375
				0.418	0.780052	0.779728																83.2231	0.00612325
				0.42	0.78005	0.779726																86.2781	0.00518154
				0.422	0.780048	0.779724																89.3332	0.00438588
				0.424	0.780047	0.779721																92.3882	0.00371359
				0.426	0.780045	0.779719																95.4433	0.00314556
				0.428	0.780043	0.779717																98.4983	0.00266561
				0.43	0.780041	0.779715																101.553	0.00226009
				0.432	0.780039	0.779713																104.608	0.00191745
				0.434	0.780038	0.779711																108.276	0.00157557
				0.436	0.780036	0.779709																111.943	0.00129631
				0.438	0.780034	0.779707																115.61	0.00106818
				0.44	0.780032	0.779705																119.278	0.000881828
				0.442	0.780031	0.779703																120	0.000849364
				0.444	0.780029	0.779701
				0.446	0.780027	0.779699
				0.448	0.780025	0.779697
				0.45	0.780024	0.779695
				0.452	0.780022	0.779693
				0.454	0.78002	0.779691
				0.456	0.780018	0.779689
				0.458	0.780017	0.779687
				0.46	0.780015	0.779685
				0.462	0.780013	0.779683
				0.464	0.780011	0.779681
				0.466	0.78001	0.779679
				0.468	0.780008	0.779677
				0.47	0.780006	0.779675
				0.472	0.780004	0.779673
				0.474	0.780002	0.77967
				0.476	0.780001	0.779668
				0.478	0.779999	0.779666
				0.48	0.779997	0.779664
				0.482	0.779995	0.779662
				0.484	0.779994	0.77966
				0.486	0.779992	0.779658
				0.488	0.77999	0.779656
				0.49	0.779988	0.779654
				0.492	0.779987	0.779652
				0.494	0.779985	0.77965
				0.496	0.779983	0.779648
				0.498	0.779981	0.779646
				0.5	0.77998	0.779644
				0.502	0.779978	0.779642
				0.504	0.779976	0.77964
				0.506	0.779974	0.779638
				0.508	0.779973	0.779636
				0.51	0.779971	0.779634
				0.512	0.779969	0.779632
				0.514	0.779967	0.77963
				0.516	0.779966	0.779628
				0.518	0.779964	0.779626
				0.52	0.779962	0.779624
				0.522	0.77996	0.779622
				0.524	0.779959	0.77962
				0.526	0.779957	0.779618
				0.528	0.779955	0.779616
				0.53	0.779953	0.779614
				0.532	0.779952	0.779612
				0.534	0.77995	0.779609
				0.536	0.779948	0.779607
				0.538	0.779946	0.779605
				0.54	0.779945	0.779603
				0.542	0.779943	0.779601
				0.544	0.779941	0.779599
				0.546	0.779939	0.779597
				0.548	0.779938	0.779595
				0.55	0.779936	0.779593
				0.552	0.779934	0.779591
				0.554	0.779932	0.779589
				0.556	0.779931	0.779587
				0.558	0.779929	0.779585
				0.56	0.779927	0.779583
				0.562	0.779925	0.779581
				0.564	0.779924	0.779579
				0.566	0.779922	0.779577
				0.568	0.77992	0.779575
				0.57	0.779918	0.779573
				0.572	0.779917	0.779571
				0.574	0.779915	0.779569
				0.576	0.779913	0.779567
				0.578	0.779911	0.779565
				0.58	0.77991	0.779563
				0.582	0.779908	0.779561
				0.584	0.779906	0.779559
				0.586	0.779904	0.779557
				0.588	0.779903	0.779555
				0.59	0.779901	0.779553
				0.592	0.779899	0.779551
				0.594	0.779897	0.779549
				0.596	0.779896	0.779547
				0.598	0.779894	0.779545
				0.6	0.779892	0.779543
				0.602	0.77989	0.779541
				0.604	0.779889	0.779539
				0.606	0.779887	0.779537
				0.608	0.779885	0.779535
				0.61	0.779884	0.779533
				0.612	0.779882	0.779531
				0.614	0.77988	0.779528
				0.616	0.779878	0.779526
				0.618	0.779877	0.779524
				0.62	0.779875	0.779522
				0.622	0.779873	0.77952
				0.624	0.779871	0.779518
				0.626	0.77987	0.779516
				0.628	0.779868	0.779514
				0.63	0.779866	0.779512
				0.632	0.779864	0.77951
				0.634	0.779863	0.779508
				0.636	0.779861	0.779506
				0.638	0.779859	0.779504
				0.64	0.779857	0.779502
				0.642	0.779856	0.7795
				0.644	0.779854	0.779498
				0.646	0.779852	0.779496
				0.648	0.77985	0.779494
				0.65	0.779849	0.779492
				0.652	0.779847	0.77949
				0.654	0.779845	0.779488
				0.656	0.779844	0.779486
				0.658	0.779842	0.779484
				0.66	0.77984	0.779482
				0.662	0.779838	0.77948
				0.664	0.779837	0.779478
				0.666	0.779835	0.779476
				0.668	0.779833	0.779474
				0.67	0.779831	0.779472
				0.672	0.77983	0.77947
				0.674	0.779828	0.779468
				0.676	0.779826	0.779466
				0.678	0.779824	0.779464
				0.68	0.779823	0.779462
				0.682	0.779821	0.77946
				0.684	0.779819	0.779458
				0.686	0.779818	0.779456
				0.688	0.779816	0.779454
				0.69	0.779814	0.779452
				0.692	0.779812	0.77945
				0.694	0.779811	0.779448
				0.696	0.779809	0.779446
				0.698	0.779807	0.779444
				0.7	0.779805	0.779442
				0.702	0.779804	0.77944
				0.704	0.779802	0.779438
				0.706	0.7798	0.779436
				0.708	0.779798	0.779434
				0.71	0.779797	0.779432
				0.712	0.779795	0.77943
				0.714	0.779793	0.779428
				0.716	0.779792	0.779426
				0.718	0.77979	0.779424
				0.72	0.779788	0.779422
				0.722	0.779786	0.77942
				0.724	0.779785	0.779418
				0.726	0.779783	0.779416
				0.728	0.779781	0.779414
				0.73	0.779779	0.779412
				0.732	0.779778	0.77941
				0.734	0.779776	0.779408
				0.736	0.779774	0.779406
				0.738	0.779773	0.779404
				0.74	0.779771	0.779402
				0.742	0.779769	0.7794
				0.744	0.779767	0.779398
				0.746	0.779766	0.779396
				0.748	0.779764	0.779394
				0.75	0.779762	0.779392
				0.752	0.77976	0.77939
				0.754	0.779759	0.779388
				0.756	0.779757	0.779386
				0.758	0.779755	0.779384
				0.76	0.779754	0.779382
				0.762	0.779752	0.77938
				0.764	0.77975	0.779378
				0.766	0.779748	0.779376
				0.768	0.779747	0.779374
				0.77	0.779745	0.779372
				0.772	0.779743	0.77937
				0.774	0.779742	0.779368
				0.776	0.77974	0.779366
				0.778	0.779738	0.779364
				0.78	0.779736	0.779362
				0.782	0.779735	0.77936
				0.784	0.779733	0.779358
				0.786	0.779731	0.779356
				0.788	0.77973	0.779354
				0.79	0.779728	0.779352
				0.792	0.779726	0.77935
				0.794	0.779724	0.779348
				0.796	0.779723	0.779346
				0.798	0.779721	0.779344
				0.8	0.779719	0.779342
				0.802	0.779717	0.77934
				0.804	0.779716	0.779338
				0.806	0.779714	0.779336
				0.808	0.779712	0.779334
				0.81	0.779711	0.779332
				0.812	0.779709	0.77933
				0.814	0.779707	0.779328
				0.816	0.779705	0.779326
				0.818	0.779704	0.779324
				0.82	0.779702	0.779322
				0.822	0.7797	0.77932
				0.824	0.779699	0.779318
				0.826	0.779697	0.779316
				0.828	0.779695	0.779314
				0.83	0.779693	0.779312
				0.832	0.779692	0.77931
				0.834	0.77969	0.779308
				0.836	0.779688	0.779306
				0.838	0.779687	0.779304
				0.84	0.779685	0.779302
				0.842	0.779683	0.7793
				0.844	0.779681	0.779298
				0.846	0.77968	0.779296
				0.848	0.779678	0.779294
				0.85	0.779676	0.779292
				0.852	0.779675	0.77929
				0.854	0.779673	0.779288
				0.856	0.779671	0.779286
				0.858	0.779669	0.779284
				0.86	0.779668	0.779282
				0.862	0.779666	0.77928
				0.864	0.779664	0.779278
				0.866	0.779663	0.779276
				0.868	0.779661	0.779274
				0.87	0.779659	0.779272
				0.872	0.779657	0.77927
				0.874	0.779656	0.779268
				0.876	0.779654	0.779266
				0.878	0.779652	0.779264
				0.88	0.779651	0.779262
				0.882	0.779649	0.77926
				0.884	0.779647	0.779258
				0.886	0.779646	0.779256
				0.888	0.779644	0.779254
				0.89	0.779642	0.779252
				0.892	0.77964	0.77925
				0.894	0.779639	0.779248
				0.896	0.779637	0.779246
				0.898	0.779635	0.779244
				0.9	0.779634	0.779242
				0.902	0.779632	0.77924
				0.904	0.77963	0.779238
				0.906	0.779628	0.779236
				0.908	0.779627	0.779234
				0.91	0.779625	0.779232
				0.912	0.779623	0.77923
				0.914	0.779622	0.779228
				0.916	0.77962	0.779226
				0.918	0.779618	0.779224
				0.92	0.779617	0.779222
				0.922	0.779615	0.77922
				0.924	0.779613	0.779218
				0.926	0.779611	0.779216
				0.928	0.77961	0.779214
				0.93	0.779608	0.779212
				0.932	0.779606	0.77921
				0.934	0.779605	0.779208
				0.936	0.779603	0.779206
				0.938	0.779601	0.779204
				0.94	0.7796	0.779202
				0.942	0.779598	0.7792
				0.944	0.779596	0.779198
				0.946	0.779594	0.779196
				0.948	0.779593	0.779194
				0.95	0.779591	0.779192
				0.952	0.779589	0.77919
				0.954	0.779588	0.779188
				0.956	0.779586	0.779186
				0.958	0.779584	0.779184
				0.96	0.779583	0.779182
				0.962	0.779581	0.779181
				0.964	0.779579	0.779179
				0.966	0.779577	0.779177
				0.968	0.779576	0.779175
				0.97	0.779574	0.779173
				0.972	0.779572	0.779171
				0.974	0.779571	0.779169
				0.976	0.779569	0.779167
				0.978	0.779567	0.779165
				0.98	0.779566	0.779163
				0.982	0.779564	0.779161
				0.984	0.779562	0.779159
				0.986	0.77956	0.779157
				0.988	0.779559	0.779155
				0.99	0.779557	0.779153
				0.992	0.779555	0.779151
				0.994	0.779554	0.779149
				0.996	0.779552	0.779147
				0.998	0.77955	0.779145
				1	0.779549	0.779143
				1.002	0.779547	0.779141
				1.004	0.779545	0.779139
				1.006	0.779543	0.779137
				1.008	0.779542	0.779135
				1.01	0.77954	0.779133
				1.012	0.779538	0.779131
				1.014	0.779537	0.779129
				1.016	0.779535	0.779127
				1.018	0.779533	0.779125
				1.02	0.779532	0.779123
				1.022	0.77953	0.779121
				1.024	0.779528	0.779119
				1.026	0.779527	0.779117
				1.028	0.779525	0.779115
				1.03	0.779523	0.779113
				1.032	0.779521	0.779111
				1.034	0.77952	0.779109
				1.036	0.779518	0.779107
				1.038	0.779516	0.779105
				1.04	0.779515	0.779103
				1.042	0.779513	0.779102
				1.044	0.779511	0.7791
				1.046	0.77951	0.779098
				1.048	0.779508	0.779096
				1.05	0.779506	0.779094
				1.052	0.779505	0.779092
				1.054	0.779503	0.77909
				1.056	0.779501	0.779088
				1.058	0.7795	0.779086
				1.06	0.779498	0.779084
				1.062	0.779496	0.779082
				1.064	0.779494	0.77908
				1.066	0.779493	0.779078
				1.068	0.779491	0.779076
				1.07	0.779489	0.779074
				1.072	0.779488	0.779072
				1.074	0.779486	0.77907
				1.076	0.779484	0.779068
				1.078	0.779483	0.779066
				1.08	0.779481	0.779064
				1.082	0.779479	0.779062
				1.084	0.779478	0.77906
				1.086	0.779476	0.779058
				1.088	0.779474	0.779056
				1.09	0.779473	0.779054
				1.092	0.779471	0.779052
				1.094	0.779469	0.77905
				1.096	0.779468	0.779048
				1.098	0.779466	0.779046
				1.1	0.779464	0.779044
				1.102	0.779462	0.779043
				1.104	0.779461	0.779041
				1.106	0.779459	0.779039
				1.108	0.779457	0.779037
				1.11	0.779456	0.779035
				1.112	0.779454	0.779033
				1.114	0.779452	0.779031
				1.116	0.779451	0.779029
				1.118	0.779449	0.779027
				1.12	0.779447	0.779025
				1.122	0.779446	0.779023
				1.124	0.779444	0.779021
				1.126	0.779442	0.779019
				1.128	0.779441	0.779017
				1.13	0.779439	0.779015
				1.132	0.779437	0.779013
				1.134	0.779436	0.779011
				1.136	0.779434	0.779009
				1.138	0.779432	0.779007
				1.14	0.779431	0.779005
				1.142	0.779429	0.779003
				1.144	0.779427	0.779001
				1.146	0.779426	0.778999
				1.148	0.779424	0.778997
				1.15	0.779422	0.778995
				1.152	0.779421	0.778994
				1.154	0.779419	0.778992
				1.156	0.779417	0.77899
				1.158	0.779415	0.778988
				1.16	0.779414	0.778986
				1.162	0.779412	0.778984
				1.164	0.77941	0.778982
				1.166	0.779409	0.77898
				1.168	0.779407	0.778978
				1.17	0.779405	0.778976
				1.172	0.779404	0.778974
				1.174	0.779402	0.778972
				1.176	0.7794	0.77897
				1.178	0.779399	0.778968
				1.18	0.779397	0.778966
				1.182	0.779395	0.778964
				1.184	0.779394	0.778962
				1.186	0.779392	0.77896
				1.188	0.77939	0.778958
				1.19	0.779389	0.778956
				1.192	0.779387	0.778954
				1.194	0.779385	0.778952
				1.196	0.779384	0.778951
				1.198	0.779382	0.778949
				1.2	0.77938	0.778947
				1.202	0.779379	0.778945
				1.204	0.779377	0.778943
				1.206	0.779375	0.778941
				1.208	0.779374	0.778939
				1.21	0.779372	0.778937
				1.212	0.77937	0.778935
				1.214	0.779369	0.778933
				1.216	0.779367	0.778931
				1.218	0.779365	0.778929
				1.22	0.779364	0.778927
				1.222	0.779362	0.778925
				1.224	0.77936	0.778923
				1.226	0.779359	0.778921
				1.228	0.779357	0.778919
				1.23	0.779355	0.778917
				1.232	0.779354	0.778915
				1.234	0.779352	0.778913
				1.236	0.77935	0.778912
				1.238	0.779349	0.77891
				1.24	0.779347	0.778908
				1.242	0.779345	0.778906
				1.244	0.779344	0.778904
				1.246	0.779342	0.778902
				1.248	0.77934	0.7789
				1.25	0.779339	0.778898
				1.252	0.779337	0.778896
				1.254	0.779335	0.778894
				1.256	0.779334	0.778892
				1.258	0.779332	0.77889
				1.26	0.77933	0.778888
				1.262	0.779329	0.778886
				1.264	0.779327	0.778884
				1.266	0.779325	0.778882
				1.268	0.779324	0.77888
				1.27	0.779322	0.778878
				1.272	0.77932	0.778877
				1.274	0.779319	0.778875
				1.276	0.779317	0.778873
				1.278	0.779315	0.778871
				1.28	0.779314	0.778869
				1.282	0.779312	0.778867
				1.284	0.77931	0.778865
				1.286	0.779309	0.778863
				1.288	0.779307	0.778861
				1.29	0.779305	0.778859
				1.292	0.779304	0.778857
				1.294	0.779302	0.778855
				1.296	0.779301	0.778853
				1.298	0.779299	0.778851
				1.3	0.779297	0.778849
				1.302	0.779296	0.778847
				1.304	0.779294	0.778845
				1.306	0.779292	0.778844
				1.308	0.779291	0.778842
				1.31	0.779289	0.77884
				1.312	0.779287	0.778838
				1.314	0.779286	0.778836
				1.316	0.779284	0.778834
				1.318	0.779282	0.778832
				1.32	0.779281	0.77883
				1.322	0.779279	0.778828
				1.324	0.779277	0.778826
				1.326	0.779276	0.778824
				1.328	0.779274	0.778822
				1.33	0.779272	0.77882
				1.332	0.779271	0.778818
				1.334	0.779269	0.778816
				1.336	0.779267	0.778814
				1.338	0.779266	0.778813
				1.34	0.779264	0.778811
				1.342	0.779262	0.778809
				1.344	0.779261	0.778807
				1.346	0.779259	0.778805
				1.348	0.779257	0.778803
				1.35	0.779256	0.778801
				1.352	0.779254	0.778799
				1.354	0.779253	0.778797
				1.356	0.779251	0.778795
				1.358	0.779249	0.778793
				1.36	0.779248	0.778791
				1.362	0.779246	0.778789
				1.364	0.779244	0.778787
				1.366	0.779243	0.778785
				1.368	0.779241	0.778784
				1.37	0.779239	0.778782
				1.372	0.779238	0.77878
				1.374	0.779236	0.778778
				1.376	0.779234	0.778776
				1.378	0.779233	0.778774
				1.38	0.779231	0.778772
				1.382	0.779229	0.77877
				1.384	0.779228	0.778768
				1.386	0.779226	0.778766
				1.388	0.779224	0.778764
				1.39	0.779223	0.778762
				1.392	0.779221	0.77876
				1.394	0.77922	0.778758
				1.396	0.779218	0.778757
				1.398	0.779216	0.778755
				1.4	0.779215	0.778753
				1.402	0.779213	0.778751
				1.404	0.779211	0.778749
				1.406	0.77921	0.778747
				1.408	0.779208	0.778745
				1.41	0.779206	0.778743
				1.412	0.779205	0.778741
				1.414	0.779203	0.778739
				1.416	0.779201	0.778737
				1.418	0.7792	0.778735
				1.42	0.779198	0.778733
				1.422	0.779197	0.778731
				1.424	0.779195	0.77873
				1.426	0.779193	0.778728
				1.428	0.779192	0.778726
				1.43	0.77919	0.778724
				1.432	0.779188	0.778722
				1.434	0.779187	0.77872
				1.436	0.779185	0.778718
				1.438	0.779183	0.778716
				1.44	0.779182	0.778714
				1.442	0.77918	0.778712
				1.444	0.779178	0.77871
				1.446	0.779177	0.778708
				1.448	0.779175	0.778706
				1.45	0.779174	0.778705
				1.452	0.779172	0.778703
				1.454	0.77917	0.778701
				1.456	0.779169	0.778699
				1.458	0.779167	0.778697
				1.46	0.779165	0.778695
				1.462	0.779164	0.778693
				1.464	0.779162	0.778691
				1.466	0.77916	0.778689
				1.468	0.779159	0.778687
				1.47	0.779157	0.778685
				1.472	0.779156	0.778683
				1.474	0.779154	0.778681
				1.476	0.779152	0.77868
				1.478	0.779151	0.778678
				1.48	0.779149	0.778676
				1.482	0.779147	0.778674
				1.484	0.779146	0.778672
				1.486	0.779144	0.77867
				1.488	0.779142	0.778668
				1.49	0.779141	0.778666
				1.492	0.779139	0.778664
				1.494	0.779138	0.778662
				1.496	0.779136	0.77866
				1.498	0.779134	0.778658
				1.5	0.779133	0.778657
				1.502	0.779131	0.778655
				1.504	0.779129	0.778653
				1.506	0.779128	0.778651
				1.508	0.779126	0.778649
				1.51	0.779124	0.778647
				1.512	0.779123	0.778645
				1.514	0.779121	0.778643
				1.516	0.77912	0.778641
				1.518	0.779118	0.778639
				1.52	0.779116	0.778637
				1.522	0.779115	0.778635
				1.524	0.779113	0.778634
				1.526	0.779111	0.778632
				1.528	0.77911	0.77863
				1.53	0.779108	0.778628
				1.532	0.779107	0.778626
				1.534	0.779105	0.778624
				1.536	0.779103	0.778622
				1.538	0.779102	0.77862
				1.54	0.7791	0.778618
				1.542	0.779098	0.778616
				1.544	0.779097	0.778614
				1.546	0.779095	0.778613
				1.548	0.779093	0.778611
				1.55	0.779092	0.778609
				1.552	0.77909	0.778607
				1.554	0.779089	0.778605
				1.556	0.779087	0.778603
				1.558	0.779085	0.778601
				1.56	0.779084	0.778599
				1.562	0.779082	0.778597
				1.564	0.77908	0.778595
				1.566	0.779079	0.778593
				1.568	0.779077	0.778591
				1.57	0.779076	0.77859
				1.572	0.779074	0.778588
				1.574	0.779072	0.778586
				1.576	0.779071	0.778584
				1.578	0.779069	0.778582
				1.58	0.779067	0.77858
				1.582	0.779066	0.778578
				1.584	0.779064	0.778576
				1.586	0.779063	0.778574
				1.588	0.779061	0.778572
				1.59	0.779059	0.778571
				1.592	0.779058	0.778569
				1.594	0.779056	0.778567
				1.596	0.779054	0.778565
				1.598	0.779053	0.778563
				1.6	0.779051	0.778561
				1.602	0.77905	0.778559
				1.604	0.779048	0.778557
				1.606	0.779046	0.778555
				1.608	0.779045	0.778553
				1.61	0.779043	0.778551
				1.612	0.779042	0.77855
				1.614	0.77904	0.778548
				1.616	0.779038	0.778546
				1.618	0.779037	0.778544
				1.62	0.779035	0.778542
				1.622	0.779033	0.77854
				1.624	0.779032	0.778538
				1.626	0.77903	0.778536
				1.628	0.779029	0.778534
				1.63	0.779027	0.778532
				1.632	0.779025	0.778531
				1.634	0.779024	0.778529
				1.636	0.779022	0.778527
				1.638	0.77902	0.778525
				1.64	0.779019	0.778523
				1.642	0.779017	0.778521
				1.644	0.779016	0.778519
				1.646	0.779014	0.778517
				1.648	0.779012	0.778515
				1.65	0.779011	0.778513
				1.652	0.779009	0.778512
				1.654	0.779008	0.77851
				1.656	0.779006	0.778508
				1.658	0.779004	0.778506
				1.66	0.779003	0.778504
				1.662	0.779001	0.778502
				1.664	0.778999	0.7785
				1.666	0.778998	0.778498
				1.668	0.778996	0.778496
				1.67	0.778995	0.778494
				1.672	0.778993	0.778493
				1.674	0.778991	0.778491
				1.676	0.77899	0.778489
				1.678	0.778988	0.778487
				1.68	0.778987	0.778485
				1.682	0.778985	0.778483
				1.684	0.778983	0.778481
				1.686	0.778982	0.778479
				1.688	0.77898	0.778477
				1.69	0.778978	0.778476
				1.692	0.778977	0.778474
				1.694	0.778975	0.778472
				1.696	0.778974	0.77847
				1.698	0.778972	0.778468
				1.7	0.77897	0.778466
				1.702	0.778969	0.778464
				1.704	0.778967	0.778462
				1.706	0.778966	0.77846
				1.708	0.778964	0.778458
				1.71	0.778962	0.778457
				1.712	0.778961	0.778455
				1.714	0.778959	0.778453
				1.716	0.778958	0.778451
				1.718	0.778956	0.778449
				1.72	0.778954	0.778447
				1.722	0.778953	0.778445
				1.724	0.778951	0.778443
				1.726	0.77895	0.778441
				1.728	0.778948	0.77844
				1.73	0.778946	0.778438
				1.732	0.778945	0.778436
				1.734	0.778943	0.778434
				1.736	0.778942	0.778432
				1.738	0.77894	0.77843
				1.74	0.778938	0.778428
				1.742	0.778937	0.778426
				1.744	0.778935	0.778424
				1.746	0.778933	0.778423
				1.748	0.778932	0.778421
				1.75	0.77893	0.778419
				1.752	0.778929	0.778417
				1.754	0.778927	0.778415
				1.756	0.778925	0.778413
				1.758	0.778924	0.778411
				1.76	0.778922	0.778409
				1.762	0.778921	0.778407
				1.764	0.778919	0.778406
				1.766	0.778917	0.778404
				1.768	0.778916	0.778402
				1.77	0.778914	0.7784
				1.772	0.778913	0.778398
				1.774	0.778911	0.778396
				1.776	0.778909	0.778394
				1.778	0.778908	0.778392
				1.78	0.778906	0.77839
				1.782	0.778905	0.778389
				1.784	0.778903	0.778387
				1.786	0.778901	0.778385
				1.788	0.7789	0.778383
				1.79	0.778898	0.778381
				1.792	0.778897	0.778379
				1.794	0.778895	0.778377
				1.796	0.778893	0.778375
				1.798	0.778892	0.778374
				1.8	0.77889	0.778372
				1.802	0.778889	0.77837
				1.804	0.778887	0.778368
				1.806	0.778885	0.778366
				1.808	0.778884	0.778364
				1.81	0.778882	0.778362
				1.812	0.778881	0.77836
				1.814	0.778879	0.778358
				1.816	0.778877	0.778357
				1.818	0.778876	0.778355
				1.82	0.778874	0.778353
				1.822	0.778873	0.778351
				1.824	0.778871	0.778349
				1.826	0.77887	0.778347
				1.828	0.778868	0.778345
				1.83	0.778866	0.778343
				1.832	0.778865	0.778342
				1.834	0.778863	0.77834
				1.836	0.778862	0.778338
				1.838	0.77886	0.778336
				1.84	0.778858	0.778334
				1.842	0.778857	0.778332
				1.844	0.778855	0.77833
				1.846	0.778854	0.778328
				1.848	0.778852	0.778327
				1.85	0.77885	0.778325
				1.852	0.778849	0.778323
				1.854	0.778847	0.778321
				1.856	0.778846	0.778319
				1.858	0.778844	0.778317
				1.86	0.778842	0.778315
				1.862	0.778841	0.778313
				1.864	0.778839	0.778312
				1.866	0.778838	0.77831
				1.868	0.778836	0.778308
				1.87	0.778834	0.778306
				1.872	0.778833	0.778304
				1.874	0.778831	0.778302
				1.876	0.77883	0.7783
				1.878	0.778828	0.778298
				1.88	0.778827	0.778297
				1.882	0.778825	0.778295
				1.884	0.778823	0.778293
				1.886	0.778822	0.778291
				1.888	0.77882	0.778289
				1.89	0.778819	0.778287
				1.892	0.778817	0.778285
				1.894	0.778815	0.778283
				1.896	0.778814	0.778282
				1.898	0.778812	0.77828
				1.9	0.778811	0.778278
				1.902	0.778809	0.778276
				1.904	0.778807	0.778274
				1.906	0.778806	0.778272
				1.908	0.778804	0.77827
				1.91	0.778803	0.778268
				1.912	0.778801	0.778267
				1.914	0.7788	0.778265
				1.916	0.778798	0.778263
				1.918	0.778796	0.778261
				1.92	0.778795	0.778259
				1.922	0.778793	0.778257
				1.924	0.778792	0.778255
				1.926	0.77879	0.778254
				1.928	0.778788	0.778252
				1.93	0.778787	0.77825
				1.932	0.778785	0.778248
				1.934	0.778784	0.778246
				1.936	0.778782	0.778244
				1.938	0.778781	0.778242
				1.94	0.778779	0.77824
				1.942	0.778777	0.778239
				1.944	0.778776	0.778237
				1.946	0.778774	0.778235
				1.948	0.778773	0.778233
				1.95	0.778771	0.778231
				1.952	0.77877	0.778229
				1.954	0.778768	0.778227
				1.956	0.778766	0.778226
				1.958	0.778765	0.778224
				1.96	0.778763	0.778222
				1.962	0.778762	0.77822
				1.964	0.77876	0.778218
				1.966	0.778758	0.778216
				1.968	0.778757	0.778214
				1.97	0.778755	0.778213
				1.972	0.778754	0.778211
				1.974	0.778752	0.778209
				1.976	0.778751	0.778207
				1.978	0.778749	0.778205
				1.98	0.778747	0.778203
				1.982	0.778746	0.778201
				1.984	0.778744	0.778199
				1.986	0.778743	0.778198
				1.988	0.778741	0.778196
				1.99	0.77874	0.778194
				1.992	0.778738	0.778192
				1.994	0.778736	0.77819
				1.996	0.778735	0.778188
				1.998	0.778733	0.778186
				2	0.778732	0.778185
				2.002	0.77873	0.778183
				2.004	0.778729	0.778181
				2.006	0.778727	0.778179
				2.008	0.778725	0.778177
				2.01	0.778724	0.778175
				2.012	0.778722	0.778173
				2.014	0.778721	0.778172
				2.016	0.778719	0.77817
				2.018	0.778718	0.778168
				2.02	0.778716	0.778166
				2.022	0.778714	0.778164
				2.024	0.778713	0.778162
				2.026	0.778711	0.77816
				2.028	0.77871	0.778159
				2.03	0.778708	0.778157
				2.032	0.778707	0.778155
				2.034	0.778705	0.778153
				2.036	0.778703	0.778151
				2.038	0.778702	0.778149
				2.04	0.7787	0.778147
				2.042	0.778699	0.778146
				2.044	0.778697	0.778144
				2.046	0.778696	0.778142
				2.048	0.778694	0.77814
				2.05	0.778692	0.778138
				2.052	0.778691	0.778136
				2.054	0.778689	0.778135
				2.056	0.778688	0.778133
				2.058	0.778686	0.778131
				2.06	0.778685	0.778129
				2.062	0.778683	0.778127
				2.064	0.778681	0.778125
				2.066	0.77868	0.778123
				2.068	0.778678	0.778122
				2.07	0.778677	0.77812
				2.072	0.778675	0.778118
				2.074	0.778674	0.778116
				2.076	0.778672	0.778114
				2.078	0.77867	0.778112
				2.08	0.778669	0.77811
				2.082	0.778667	0.778109
				2.084	0.778666	0.778107
				2.086	0.778664	0.778105
				2.088	0.778663	0.778103
				2.09	0.778661	0.778101
				2.092	0.77866	0.778099
				2.094	0.778658	0.778098
				2.096	0.778656	0.778096
				2.098	0.778655	0.778094
				2.1	0.778653	0.778092
				2.102	0.778652	0.77809
				2.104	0.77865	0.778088
				2.106	0.778649	0.778086
				2.108	0.778647	0.778085
				2.11	0.778645	0.778083
				2.112	0.778644	0.778081
				2.114	0.778642	0.778079
				2.116	0.778641	0.778077
				2.118	0.778639	0.778075
				2.12	0.778638	0.778073
				2.122	0.778636	0.778072
				2.124	0.778635	0.77807
				2.126	0.778633	0.778068
				2.128	0.778631	0.778066
				2.13	0.77863	0.778064
				2.132	0.778628	0.778062
				2.134	0.778627	0.778061
				2.136	0.778625	0.778059
				2.138	0.778624	0.778057
				2.14	0.778622	0.778055
				2.142	0.778621	0.778053
				2.144	0.778619	0.778051
				2.146	0.778617	0.77805
				2.148	0.778616	0.778048
				2.15	0.778614	0.778046
				2.152	0.778613	0.778044
				2.154	0.778611	0.778042
				2.156	0.77861	0.77804
				2.158	0.778608	0.778038
				2.16	0.778607	0.778037
				2.162	0.778605	0.778035
				2.164	0.778603	0.778033
				2.166	0.778602	0.778031
				2.168	0.7786	0.778029
				2.17	0.778599	0.778027
				2.172	0.778597	0.778026
				2.174	0.778596	0.778024
				2.176	0.778594	0.778022
				2.178	0.778593	0.77802
				2.18	0.778591	0.778018
				2.182	0.778589	0.778016
				2.184	0.778588	0.778015
				2.186	0.778586	0.778013
				2.188	0.778585	0.778011
				2.19	0.778583	0.778009
				2.192	0.778582	0.778007
				2.194	0.77858	0.778005
				2.196	0.778579	0.778004
				2.198	0.778577	0.778002
				2.2	0.778575	0.778
				2.202	0.778574	0.777998
				2.204	0.778572	0.777996
				2.206	0.778571	0.777994
				2.208	0.778569	0.777993
				2.21	0.778568	0.777991
				2.212	0.778566	0.777989
				2.214	0.778565	0.777987
				2.216	0.778563	0.777985
				2.218	0.778562	0.777983
				2.22	0.77856	0.777982
				2.222	0.778558	0.77798
				2.224	0.778557	0.777978
				2.226	0.778555	0.777976
				2.228	0.778554	0.777974
				2.23	0.778552	0.777972
				2.232	0.778551	0.777971
				2.234	0.778549	0.777969
				2.236	0.778548	0.777967
				2.238	0.778546	0.777965
				2.24	0.778545	0.777963
				2.242	0.778543	0.777961
				2.244	0.778541	0.77796
				2.246	0.77854	0.777958
				2.248	0.778538	0.777956
				2.25	0.778537	0.777954
				2.252	0.778535	0.777952
				2.254	0.778534	0.77795
				2.256	0.778532	0.777949
				2.258	0.778531	0.777947
				2.26	0.778529	0.777945
				2.262	0.778528	0.777943
				2.264	0.778526	0.777941
				2.266	0.778524	0.777939
				2.268	0.778523	0.777938
				2.27	0.778521	0.777936
				2.272	0.77852	0.777934
				2.274	0.778518	0.777932
				2.276	0.778517	0.77793
				2.278	0.778515	0.777928
				2.28	0.778514	0.777927
				2.282	0.778512	0.777925
				2.284	0.778511	0.777923
				2.286	0.778509	0.777921
				2.288	0.778508	0.777919
				2.29	0.778506	0.777917
				2.292	0.778504	0.777916
				2.294	0.778503	0.777914
				2.296	0.778501	0.777912
				2.298	0.7785	0.77791
				2.3	0.778498	0.777908
				2.302	0.778497	0.777907
				2.304	0.778495	0.777905
				2.306	0.778494	0.777903
				2.308	0.778492	0.777901
				2.31	0.778491	0.777899
				2.312	0.778489	0.777897
				2.314	0.778488	0.777896
				2.316	0.778486	0.777894
				2.318	0.778484	0.777892
				2.32	0.778483	0.77789
				2.322	0.778481	0.777888
				2.324	0.77848	0.777886
				2.326	0.778478	0.777885
				2.328	0.778477	0.777883
				2.33	0.778475	0.777881
				2.332	0.778474	0.777879
				2.334	0.778472	0.777877
				2.336	0.778471	0.777876
				2.338	0.778469	0.777874
				2.34	0.778468	0.777872
				2.342	0.778466	0.77787
				2.344	0.778465	0.777868
				2.346	0.778463	0.777866
				2.348	0.778461	0.777865
				2.35	0.77846	0.777863
				2.352	0.778458	0.777861
				2.354	0.778457	0.777859
				2.356	0.778455	0.777857
				2.358	0.778454	0.777856
				2.36	0.778452	0.777854
				2.362	0.778451	0.777852
				2.364	0.778449	0.77785
				2.366	0.778448	0.777848
				2.368	0.778446	0.777846
				2.37	0.778445	0.777845
				2.372	0.778443	0.777843
				2.374	0.778442	0.777841
				2.376	0.77844	0.777839
				2.378	0.778438	0.777837
				2.38	0.778437	0.777836
				2.382	0.778435	0.777834
				2.384	0.778434	0.777832
				2.386	0.778432	0.77783
				2.388	0.778431	0.777828
				2.39	0.778429	0.777826
				2.392	0.778428	0.777825
				2.394	0.778426	0.777823
				2.396	0.778425	0.777821
				2.398	0.778423	0.777819
				2.4	0.778422	0.777817
				2.402	0.77842	0.777816
				2.404	0.778419	0.777814
				2.406	0.778417	0.777812
				2.408	0.778416	0.77781
				2.41	0.778414	0.777808
				2.412	0.778413	0.777807
				2.414	0.778411	0.777805
				2.416	0.778409	0.777803
				2.418	0.778408	0.777801
				2.42	0.778406	0.777799
				2.422	0.778405	0.777797
				2.424	0.778403	0.777796
				2.426	0.778402	0.777794
				2.428	0.7784	0.777792
				2.43	0.778399	0.77779
				2.432	0.778397	0.777788
				2.434	0.778396	0.777787
				2.436	0.778394	0.777785
				2.438	0.778393	0.777783
				2.44	0.778391	0.777781
				2.442	0.77839	0.777779
				2.444	0.778388	0.777778
				2.446	0.778387	0.777776
				2.448	0.778385	0.777774
				2.45	0.778384	0.777772
				2.452	0.778382	0.77777
				2.454	0.778381	0.777769
				2.456	0.778379	0.777767
				2.458	0.778378	0.777765
				2.46	0.778376	0.777763
				2.462	0.778374	0.777761
				2.464	0.778373	0.777759
				2.466	0.778371	0.777758
				2.468	0.77837	0.777756
				2.47	0.778368	0.777754
				2.472	0.778367	0.777752
				2.474	0.778365	0.77775
				2.476	0.778364	0.777749
				2.478	0.778362	0.777747
				2.48	0.778361	0.777745
				2.482	0.778359	0.777743
				2.484	0.778358	0.777741
				2.486	0.778356	0.77774
				2.488	0.778355	0.777738
				2.49	0.778353	0.777736
				2.492	0.778352	0.777734
				2.494	0.77835	0.777732
				2.496	0.778349	0.777731
				2.498	0.778347	0.777729
				2.5	0.778346	0.777727
				2.502	0.778344	0.777725
				2.504	0.778343	0.777723
				2.506	0.778341	0.777722
				2.508	0.77834	0.77772
				2.51	0.778338	0.777718
				2.512	0.778337	0.777716
				2.514	0.778335	0.777714
				2.516	0.778334	0.777713
				2.518	0.778332	0.777711
				2.52	0.778331	0.777709
				2.522	0.778329	0.777707
				2.524	0.778328	0.777705
				2.526	0.778326	0.777704
				2.528	0.778325	0.777702
				2.53	0.778323	0.7777
				2.532	0.778321	0.777698
				2.534	0.77832	0.777696
				2.536	0.778318	0.777695
				2.538	0.778317	0.777693
				2.54	0.778315	0.777691
				2.542	0.778314	0.777689
				2.544	0.778312	0.777687
				2.546	0.778311	0.777686
				2.548	0.778309	0.777684
				2.55	0.778308	0.777682
				2.552	0.778306	0.77768
				2.554	0.778305	0.777678
				2.556	0.778303	0.777677
				2.558	0.778302	0.777675
				2.56	0.7783	0.777673
				2.562	0.778299	0.777671
				2.564	0.778297	0.777669
				2.566	0.778296	0.777668
				2.568	0.778294	0.777666
				2.57	0.778293	0.777664
				2.572	0.778291	0.777662
				2.574	0.77829	0.77766
				2.576	0.778288	0.777659
				2.578	0.778287	0.777657
				2.58	0.778285	0.777655
				2.582	0.778284	0.777653
				2.584	0.778282	0.777652
				2.586	0.778281	0.77765
				2.588	0.778279	0.777648
				2.59	0.778278	0.777646
				2.592	0.778276	0.777644
				2.594	0.778275	0.777643
				2.596	0.778273	0.777641
				2.598	0.778272	0.777639
				2.6	0.77827	0.777637
				2.602	0.778269	0.777635
				2.604	0.778267	0.777634
				2.606	0.778266	0.777632
				2.608	0.778264	0.77763
				2.61	0.778263	0.777628
				2.612	0.778261	0.777626
				2.614	0.77826	0.777625
				2.616	0.778258	0.777623
				2.618	0.778257	0.777621
				2.62	0.778255	0.777619
				2.622	0.778254	0.777618
				2.624	0.778252	0.777616
				2.626	0.778251	0.777614
				2.628	0.778249	0.777612
				2.63	0.778248	0.77761
				2.632	0.778246	0.777609
				2.634	0.778245	0.777607
				2.636	0.778243	0.777605
				2.638	0.778242	0.777603
				2.64	0.77824	0.777601
				2.642	0.778239	0.7776
				2.644	0.778237	0.777598
				2.646	0.778236	0.777596
				2.648	0.778234	0.777594
				2.65	0.778233	0.777592
				2.652	0.778231	0.777591
				2.654	0.77823	0.777589
				2.656	0.778228	0.777587
				2.658	0.778227	0.777585
				2.66	0.778225	0.777584
				2.662	0.778224	0.777582
				2.664	0.778222	0.77758
				2.666	0.778221	0.777578
				2.668	0.778219	0.777576
				2.67	0.778218	0.777575
				2.672	0.778216	0.777573
				2.674	0.778215	0.777571
				2.676	0.778213	0.777569
				2.678	0.778212	0.777568
				2.68	0.77821	0.777566
				2.682	0.778209	0.777564
				2.684	0.778207	0.777562
				2.686	0.778206	0.77756
				2.688	0.778204	0.777559
				2.69	0.778203	0.777557
				2.692	0.778201	0.777555
				2.694	0.7782	0.777553
				2.696	0.778198	0.777551
				2.698	0.778197	0.77755
				2.7	0.778195	0.777548
				2.702	0.778194	0.777546
				2.704	0.778192	0.777544
				2.706	0.778191	0.777543
				2.708	0.778189	0.777541
				2.71	0.778188	0.777539
				2.712	0.778187	0.777537
				2.714	0.778185	0.777535
				2.716	0.778184	0.777534
				2.718	0.778182	0.777532
				2.72	0.778181	0.77753
				2.722	0.778179	0.777528
				2.724	0.778178	0.777527
				2.726	0.778176	0.777525
				2.728	0.778175	0.777523
				2.73	0.778173	0.777521
				2.732	0.778172	0.777519
				2.734	0.77817	0.777518
				2.736	0.778169	0.777516
				2.738	0.778167	0.777514
				2.74	0.778166	0.777512
				2.742	0.778164	0.777511
				2.744	0.778163	0.777509
				2.746	0.778161	0.777507
				2.748	0.77816	0.777505
				2.75	0.778158	0.777504
				2.752	0.778157	0.777502
				2.754	0.778155	0.7775
				2.756	0.778154	0.777498
				2.758	0.778152	0.777496
				2.76	0.778151	0.777495
				2.762	0.778149	0.777493
				2.764	0.778148	0.777491
				2.766	0.778146	0.777489
				2.768	0.778145	0.777488
				2.77	0.778143	0.777486
				2.772	0.778142	0.777484
				2.774	0.77814	0.777482
				2.776	0.778139	0.77748
				2.778	0.778137	0.777479
				2.78	0.778136	0.777477
				2.782	0.778135	0.777475
				2.784	0.778133	0.777473
				2.786	0.778132	0.777472
				2.788	0.77813	0.77747
				2.79	0.778129	0.777468
				2.792	0.778127	0.777466
				2.794	0.778126	0.777465
				2.796	0.778124	0.777463
				2.798	0.778123	0.777461
				2.8	0.778121	0.777459
				2.802	0.77812	0.777457
				2.804	0.778118	0.777456
				2.806	0.778117	0.777454
				2.808	0.778115	0.777452
				2.81	0.778114	0.77745
				2.812	0.778112	0.777449
				2.814	0.778111	0.777447
				2.816	0.778109	0.777445
				2.818	0.778108	0.777443
				2.82	0.778106	0.777442
				2.822	0.778105	0.77744
				2.824	0.778103	0.777438
				2.826	0.778102	0.777436
				2.828	0.778101	0.777434
				2.83	0.778099	0.777433
				2.832	0.778098	0.777431
				2.834	0.778096	0.777429
				2.836	0.778095	0.777427
				2.838	0.778093	0.777426
				2.84	0.778092	0.777424
				2.842	0.77809	0.777422
				2.844	0.778089	0.77742
				2.846	0.778087	0.777419
				2.848	0.778086	0.777417
				2.85	0.778084	0.777415
				2.852	0.778083	0.777413
				2.854	0.778081	0.777412
				2.856	0.77808	0.77741
				2.858	0.778078	0.777408
				2.86	0.778077	0.777406
				2.862	0.778075	0.777405
				2.864	0.778074	0.777403
				2.866	0.778073	0.777401
				2.868	0.778071	0.777399
				2.87	0.77807	0.777397
				2.872	0.778068	0.777396
				2.874	0.778067	0.777394
				2.876	0.778065	0.777392
				2.878	0.778064	0.77739
				2.88	0.778062	0.777389
				2.882	0.778061	0.777387
				2.884	0.778059	0.777385
				2.886	0.778058	0.777383
				2.888	0.778056	0.777382
				2.89	0.778055	0.77738
				2.892	0.778053	0.777378
				2.894	0.778052	0.777376
				2.896	0.778051	0.777375
				2.898	0.778049	0.777373
				2.9	0.778048	0.777371
				2.902	0.778046	0.777369
				2.904	0.778045	0.777368
				2.906	0.778043	0.777366
				2.908	0.778042	0.777364
				2.91	0.77804	0.777362
				2.912	0.778039	0.777361
				2.914	0.778037	0.777359
				2.916	0.778036	0.777357
				2.918	0.778034	0.777355
				2.92	0.778033	0.777354
				2.922	0.778031	0.777352
				2.924	0.77803	0.77735
				2.926	0.778029	0.777348
				2.928	0.778027	0.777347
				2.93	0.778026	0.777345
				2.932	0.778024	0.777343
				2.934	0.778023	0.777341
				2.936	0.778021	0.777339
				2.938	0.77802	0.777338
				2.94	0.778018	0.777336
				2.942	0.778017	0.777334
				2.944	0.778015	0.777332
				2.946	0.778014	0.777331
				2.948	0.778012	0.777329
				2.95	0.778011	0.777327
				2.952	0.77801	0.777325
				2.954	0.778008	0.777324
				2.956	0.778007	0.777322
				2.958	0.778005	0.77732
				2.96	0.778004	0.777318
				2.962	0.778002	0.777317
				2.964	0.778001	0.777315
				2.966	0.777999	0.777313
				2.968	0.777998	0.777311
				2.97	0.777996	0.77731
				2.972	0.777995	0.777308
				2.974	0.777993	0.777306
				2.976	0.777992	0.777304
				2.978	0.777991	0.777303
				2.98	0.777989	0.777301
				2.982	0.777988	0.777299
				2.984	0.777986	0.777297
				2.986	0.777985	0.777296
				2.988	0.777983	0.777294
				2.99	0.777982	0.777292
				2.992	0.77798	0.77729
				2.994	0.777979	0.777289
				2.996	0.777977	0.777287
				2.998	0.777976	0.777285
				3	0.777975	0.777283
				3.002	0.777973	0.777282
				3.004	0.777972	0.77728
				3.006	0.77797	0.777278
				3.008	0.777969	0.777277
				3.01	0.777967	0.777275
				3.012	0.777966	0.777273
				3.014	0.777964	0.777271
				3.016	0.777963	0.77727
				3.018	0.777961	0.777268
				3.02	0.77796	0.777266
				3.022	0.777959	0.777264
				3.024	0.777957	0.777263
				3.026	0.777956	0.777261
				3.028	0.777954	0.777259
				3.03	0.777953	0.777257
				3.032	0.777951	0.777256
				3.034	0.77795	0.777254
				3.036	0.777948	0.777252
				3.038	0.777947	0.77725
				3.04	0.777945	0.777249
				3.042	0.777944	0.777247
				3.044	0.777943	0.777245
				3.046	0.777941	0.777243
				3.048	0.77794	0.777242
				3.05	0.777938	0.77724
				3.052	0.777937	0.777238
				3.054	0.777935	0.777236
				3.056	0.777934	0.777235
				3.058	0.777932	0.777233
				3.06	0.777931	0.777231
				3.062	0.77793	0.777229
				3.064	0.777928	0.777228
				3.066	0.777927	0.777226
				3.068	0.777925	0.777224
				3.07	0.777924	0.777223
				3.072	0.777922	0.777221
				3.074	0.777921	0.777219
				3.076	0.777919	0.777217
				3.078	0.777918	0.777216
				3.08	0.777917	0.777214
				3.082	0.777915	0.777212
				3.084	0.777914	0.77721
				3.086	0.777912	0.777209
				3.088	0.777911	0.777207
				3.09	0.777909	0.777205
				3.092	0.777908	0.777203
				3.094	0.777906	0.777202
				3.096	0.777905	0.7772
				3.098	0.777904	0.777198
				3.1	0.777902	0.777196
				3.102	0.777901	0.777195
				3.104	0.777899	0.777193
				3.106	0.777898	0.777191
				3.108	0.777896	0.77719
				3.11	0.777895	0.777188
				3.112	0.777893	0.777186
				3.114	0.777892	0.777184
				3.116	0.777891	0.777183
				3.118	0.777889	0.777181
				3.12	0.777888	0.777179
				3.122	0.777886	0.777177
				3.124	0.777885	0.777176
				3.126	0.777883	0.777174
				3.128	0.777882	0.777172
				3.13	0.77788	0.77717
				3.132	0.777879	0.777169
				3.134	0.777878	0.777167
				3.136	0.777876	0.777165
				3.138	0.777875	0.777164
				3.14	0.777873	0.777162
				3.142	0.777872	0.77716
				3.144	0.77787	0.777158
				3.146	0.777869	0.777157
				3.148	0.777867	0.777155
				3.15	0.777866	0.777153
				3.152	0.777865	0.777151
				3.154	0.777863	0.77715
				3.156	0.777862	0.777148
				3.158	0.77786	0.777146
				3.16	0.777859	0.777145
				3.162	0.777857	0.777143
				3.164	0.777856	0.777141
				3.166	0.777855	0.777139
				3.168	0.777853	0.777138
				3.17	0.777852	0.777136
				3.172	0.77785	0.777134
				3.174	0.777849	0.777132
				3.176	0.777847	0.777131
				3.178	0.777846	0.777129
				3.18	0.777845	0.777127
				3.182	0.777843	0.777126
				3.184	0.777842	0.777124
				3.186	0.77784	0.777122
				3.188	0.777839	0.77712
				3.19	0.777837	0.777119
				3.192	0.777836	0.777117
				3.194	0.777834	0.777115
				3.196	0.777833	0.777113
				3.198	0.777832	0.777112
				3.2	0.77783	0.77711
				3.202	0.777829	0.777108
				3.204	0.777827	0.777107
				3.206	0.777826	0.777105
				3.208	0.777824	0.777103
				3.21	0.777823	0.777101
				3.212	0.777822	0.7771
				3.214	0.77782	0.777098
				3.216	0.777819	0.777096
				3.218	0.777817	0.777094
				3.22	0.777816	0.777093
				3.222	0.777814	0.777091
				3.224	0.777813	0.777089
				3.226	0.777812	0.777088
				3.228	0.77781	0.777086
				3.23	0.777809	0.777084
				3.232	0.777807	0.777082
				3.234	0.777806	0.777081
				3.236	0.777804	0.777079
				3.238	0.777803	0.777077
				3.24	0.777802	0.777076
				3.242	0.7778	0.777074
				3.244	0.777799	0.777072
				3.246	0.777797	0.77707
				3.248	0.777796	0.777069
				3.25	0.777794	0.777067
				3.252	0.777793	0.777065
				3.254	0.777792	0.777064
				3.256	0.77779	0.777062
				3.258	0.777789	0.77706
				3.26	0.777787	0.777058
				3.262	0.777786	0.777057
				3.264	0.777784	0.777055
				3.266	0.777783	0.777053
				3.268	0.777782	0.777051
				3.27	0.77778	0.77705
				3.272	0.777779	0.777048
				3.274	0.777777	0.777046
				3.276	0.777776	0.777045
				3.278	0.777775	0.777043
				3.28	0.777773	0.777041
				3.282	0.777772	0.777039
				3.284	0.77777	0.777038
				3.286	0.777769	0.777036
				3.288	0.777767	0.777034
				3.29	0.777766	0.777033
				3.292	0.777765	0.777031
				3.294	0.777763	0.777029
				3.296	0.777762	0.777027
				3.298	0.77776	0.777026
				3.3	0.777759	0.777024
				3.302	0.777757	0.777022
				3.304	0.777756	0.777021
				3.306	0.777755	0.777019
				3.308	0.777753	0.777017
				3.31	0.777752	0.777015
				3.312	0.77775	0.777014
				3.314	0.777749	0.777012
				3.316	0.777748	0.77701
				3.318	0.777746	0.777009
				3.32	0.777745	0.777007
				3.322	0.777743	0.777005
				3.324	0.777742	0.777004
				3.326	0.77774	0.777002
				3.328	0.777739	0.777
				3.33	0.777738	0.776998
				3.332	0.777736	0.776997
				3.334	0.777735	0.776995
				3.336	0.777733	0.776993
				3.338	0.777732	0.776992
				3.34	0.777731	0.77699
				3.342	0.777729	0.776988
				3.344	0.777728	0.776986
				3.346	0.777726	0.776985
				3.348	0.777725	0.776983
				3.35	0.777723	0.776981
				3.352	0.777722	0.77698
				3.354	0.777721	0.776978
				3.356	0.777719	0.776976
				3.358	0.777718	0.776974
				3.36	0.777716	0.776973
				3.362	0.777715	0.776971
				3.364	0.777714	0.776969
				3.366	0.777712	0.776968
				3.368	0.777711	0.776966
				3.37	0.777709	0.776964
				3.372	0.777708	0.776963
				3.374	0.777707	0.776961
				3.376	0.777705	0.776959
				3.378	0.777704	0.776957
				3.38	0.777702	0.776956
				3.382	0.777701	0.776954
				3.384	0.777699	0.776952
				3.386	0.777698	0.776951
				3.388	0.777697	0.776949
				3.39	0.777695	0.776947
				3.392	0.777694	0.776945
				3.394	0.777692	0.776944
				3.396	0.777691	0.776942
				3.398	0.77769	0.77694
				3.4	0.777688	0.776939
				3.402	0.777687	0.776937
				3.404	0.777685	0.776935
				3.406	0.777684	0.776934
				3.408	0.777683	0.776932
				3.41	0.777681	0.77693
				3.412	0.77768	0.776928
				3.414	0.777678	0.776927
				3.416	0.777677	0.776925
				3.418	0.777676	0.776923
				3.42	0.777674	0.776922
				3.422	0.777673	0.77692
				3.424	0.777671	0.776918
				3.426	0.77767	0.776917
				3.428	0.777668	0.776915
				3.43	0.777667	0.776913
				3.432	0.777666	0.776911
				3.434	0.777664	0.77691
				3.436	0.777663	0.776908
				3.438	0.777661	0.776906
				3.44	0.77766	0.776905
				3.442	0.777659	0.776903
				3.444	0.777657	0.776901
				3.446	0.777656	0.7769
				3.448	0.777654	0.776898
				3.45	0.777653	0.776896
				3.452	0.777652	0.776894
				3.454	0.77765	0.776893
				3.456	0.777649	0.776891
				3.458	0.777647	0.776889
				3.46	0.777646	0.776888
				3.462	0.777645	0.776886
				3.464	0.777643	0.776884
				3.466	0.777642	0.776883
				3.468	0.77764	0.776881
				3.47	0.777639	0.776879
				3.472	0.777638	0.776878
				3.474	0.777636	0.776876
				3.476	0.777635	0.776874
				3.478	0.777633	0.776872
				3.48	0.777632	0.776871
				3.482	0.777631	0.776869
				3.484	0.777629	0.776867
				3.486	0.777628	0.776866
				3.488	0.777626	0.776864
				3.49	0.777625	0.776862
				3.492	0.777624	0.776861
				3.494	0.777622	0.776859
				3.496	0.777621	0.776857
				3.498	0.777619	0.776856
				3.5	0.777618	0.776854
				3.502	0.777617	0.776852
				3.504	0.777615	0.77685
				3.506	0.777614	0.776849
				3.508	0.777612	0.776847
				3.51	0.777611	0.776845
				3.512	0.77761	0.776844
				3.514	0.777608	0.776842
				3.516	0.777607	0.77684
				3.518	0.777606	0.776839
				3.52	0.777604	0.776837
				3.522	0.777603	0.776835
				3.524	0.777601	0.776834
				3.526	0.7776	0.776832
				3.528	0.777599	0.77683
				3.53	0.777597	0.776828
				3.532	0.777596	0.776827
				3.534	0.777594	0.776825
				3.536	0.777593	0.776823
				3.538	0.777592	0.776822
				3.54	0.77759	0.77682
				3.542	0.777589	0.776818
				3.544	0.777587	0.776817
				3.546	0.777586	0.776815
				3.548	0.777585	0.776813
				3.55	0.777583	0.776812
				3.552	0.777582	0.77681
				3.554	0.77758	0.776808
				3.556	0.777579	0.776807
				3.558	0.777578	0.776805
				3.56	0.777576	0.776803
				3.562	0.777575	0.776802
				3.564	0.777574	0.7768
				3.566	0.777572	0.776798
				3.568	0.777571	0.776796
				3.57	0.777569	0.776795
				3.572	0.777568	0.776793
				3.574	0.777567	0.776791
				3.576	0.777565	0.77679
				3.578	0.777564	0.776788
				3.58	0.777562	0.776786
				3.582	0.777561	0.776785
				3.584	0.77756	0.776783
				3.586	0.777558	0.776781
				3.588	0.777557	0.77678
				3.59	0.777555	0.776778
				3.592	0.777554	0.776776
				3.594	0.777553	0.776775
				3.596	0.777551	0.776773
				3.598	0.77755	0.776771
				3.6	0.777549	0.77677
				3.602	0.777547	0.776768
				3.604	0.777546	0.776766
				3.606	0.777544	0.776765
				3.608	0.777543	0.776763
				3.61	0.777542	0.776761
				3.612	0.77754	0.776759
				3.614	0.777539	0.776758
				3.616	0.777537	0.776756
				3.618	0.777536	0.776754
				3.62	0.777535	0.776753
				3.622	0.777533	0.776751
				3.624	0.777532	0.776749
				3.626	0.777531	0.776748
				3.628	0.777529	0.776746
				3.63	0.777528	0.776744
				3.632	0.777526	0.776743
				3.634	0.777525	0.776741
				3.636	0.777524	0.776739
				3.638	0.777522	0.776738
				3.64	0.777521	0.776736
				3.642	0.77752	0.776734
				3.644	0.777518	0.776733
				3.646	0.777517	0.776731
				3.648	0.777515	0.776729
				3.65	0.777514	0.776728
				3.652	0.777513	0.776726
				3.654	0.777511	0.776724
				3.656	0.77751	0.776723
				3.658	0.777508	0.776721
				3.66	0.777507	0.776719
				3.662	0.777506	0.776718
				3.664	0.777504	0.776716
				3.666	0.777503	0.776714
				3.668	0.777502	0.776713
				3.67	0.7775	0.776711
				3.672	0.777499	0.776709
				3.674	0.777497	0.776708
				3.676	0.777496	0.776706
				3.678	0.777495	0.776704
				3.68	0.777493	0.776703
				3.682	0.777492	0.776701
				3.684	0.777491	0.776699
				3.686	0.777489	0.776697
				3.688	0.777488	0.776696
				3.69	0.777486	0.776694
				3.692	0.777485	0.776692
				3.694	0.777484	0.776691
				3.696	0.777482	0.776689
				3.698	0.777481	0.776687
				3.7	0.77748	0.776686
				3.702	0.777478	0.776684
				3.704	0.777477	0.776682
				3.706	0.777475	0.776681
				3.708	0.777474	0.776679
				3.71	0.777473	0.776677
				3.712	0.777471	0.776676
				3.714	0.77747	0.776674
				3.716	0.777469	0.776672
				3.718	0.777467	0.776671
				3.72	0.777466	0.776669
				3.722	0.777464	0.776667
				3.724	0.777463	0.776666
				3.726	0.777462	0.776664
				3.728	0.77746	0.776662
				3.73	0.777459	0.776661
				3.732	0.777458	0.776659
				3.734	0.777456	0.776657
				3.736	0.777455	0.776656
				3.738	0.777454	0.776654
				3.74	0.777452	0.776652
				3.742	0.777451	0.776651
				3.744	0.777449	0.776649
				3.746	0.777448	0.776647
				3.748	0.777447	0.776646
				3.75	0.777445	0.776644
				3.752	0.777444	0.776642
				3.754	0.777443	0.776641
				3.756	0.777441	0.776639
				3.758	0.77744	0.776637
				3.76	0.777438	0.776636
				3.762	0.777437	0.776634
				3.764	0.777436	0.776632
				3.766	0.777434	0.776631
				3.768	0.777433	0.776629
				3.77	0.777432	0.776627
				3.772	0.77743	0.776626
				3.774	0.777429	0.776624
				3.776	0.777428	0.776623
				3.778	0.777426	0.776621
				3.78	0.777425	0.776619
				3.782	0.777423	0.776618
				3.784	0.777422	0.776616
				3.786	0.777421	0.776614
				3.788	0.777419	0.776613
				3.79	0.777418	0.776611
				3.792	0.777417	0.776609
				3.794	0.777415	0.776608
				3.796	0.777414	0.776606
				3.798	0.777413	0.776604
				3.8	0.777411	0.776603
				3.802	0.77741	0.776601
				3.804	0.777408	0.776599
				3.806	0.777407	0.776598
				3.808	0.777406	0.776596
				3.81	0.777404	0.776594
				3.812	0.777403	0.776593
				3.814	0.777402	0.776591
				3.816	0.7774	0.776589
				3.818	0.777399	0.776588
				3.82	0.777398	0.776586
				3.822	0.777396	0.776584
				3.824	0.777395	0.776583
				3.826	0.777394	0.776581
				3.828	0.777392	0.776579
				3.83	0.777391	0.776578
				3.832	0.777389	0.776576
				3.834	0.777388	0.776574
				3.836	0.777387	0.776573
				3.838	0.777385	0.776571
				3.84	0.777384	0.776569
				3.842	0.777383	0.776568
				3.844	0.777381	0.776566
				3.846	0.77738	0.776565
				3.848	0.777379	0.776563
				3.85	0.777377	0.776561
				3.852	0.777376	0.77656
				3.854	0.777375	0.776558
				3.856	0.777373	0.776556
				3.858	0.777372	0.776555
				3.86	0.77737	0.776553
				3.862	0.777369	0.776551
				3.864	0.777368	0.77655
				3.866	0.777366	0.776548
				3.868	0.777365	0.776546
				3.87	0.777364	0.776545
				3.872	0.777362	0.776543
				3.874	0.777361	0.776541
				3.876	0.77736	0.77654
				3.878	0.777358	0.776538
				3.88	0.777357	0.776536
				3.882	0.777356	0.776535
				3.884	0.777354	0.776533
				3.886	0.777353	0.776531
				3.888	0.777352	0.77653
				3.89	0.77735	0.776528
				3.892	0.777349	0.776527
				3.894	0.777347	0.776525
				3.896	0.777346	0.776523
				3.898	0.777345	0.776522
				3.9	0.777343	0.77652
				3.902	0.777342	0.776518
				3.904	0.777341	0.776517
				3.906	0.777339	0.776515
				3.908	0.777338	0.776513
				3.91	0.777337	0.776512
				3.912	0.777335	0.77651
				3.914	0.777334	0.776508
				3.916	0.777333	0.776507
				3.918	0.777331	0.776505
				3.92	0.77733	0.776503
				3.922	0.777329	0.776502
				3.924	0.777327	0.7765
				3.926	0.777326	0.776499
				3.928	0.777325	0.776497
				3.93	0.777323	0.776495
				3.932	0.777322	0.776494
				3.934	0.77732	0.776492
				3.936	0.777319	0.77649
				3.938	0.777318	0.776489
				3.94	0.777316	0.776487
				3.942	0.777315	0.776485
				3.944	0.777314	0.776484
				3.946	0.777312	0.776482
				3.948	0.777311	0.77648
				3.95	0.77731	0.776479
				3.952	0.777308	0.776477
				3.954	0.777307	0.776476
				3.956	0.777306	0.776474
				3.958	0.777304	0.776472
				3.96	0.777303	0.776471
				3.962	0.777302	0.776469
				3.964	0.7773	0.776467
				3.966	0.777299	0.776466
				3.968	0.777298	0.776464
				3.97	0.777296	0.776462
				3.972	0.777295	0.776461
				3.974	0.777294	0.776459
				3.976	0.777292	0.776457
				3.978	0.777291	0.776456
				3.98	0.77729	0.776454
				3.982	0.777288	0.776453
				3.984	0.777287	0.776451
				3.986	0.777286	0.776449
				3.988	0.777284	0.776448
				3.99	0.777283	0.776446
				3.992	0.777282	0.776444
				3.994	0.77728	0.776443
[truncated: 56,004 more rows]

## Sheet: Figure 2
Figure 2b					Figure 2d				Figure 2e
						Fraction bound (1-supernatant)
[G protien] (μM)	0 μM EAk	30 μM EAk	10 uM EAk			30 μM BioS	30 μM BioS + 10 μM Qpep			Fraction ternary complex
0	0	0	0		Sample 1	0.05	0.15		0 μM EAk	0.612175
1	0.0916496	0.0625349	0.0907474		Sample 2	0.08	0.19		10 μM EAk	0.749105
2	0.154657	0.118311	0.167108		Sample 3	0.08	0.16
3	0.202755	0.16829	0.232087
4	0.241851	0.213274	0.287936
5	0.274946	0.253928	0.336375
6	0.303747	0.290812	0.378729
7	0.329311	0.324398	0.416036
8	0.352336	0.355087	0.449117
9	0.373305	0.383219	0.478628
10	0.392567	0.409085	0.505101
11	0.410383	0.432938	0.528968
12	0.426957	0.454993	0.550586
13	0.442445	0.475439	0.570249
14	0.456977	0.494438	0.588205
15	0.470657	0.512134	0.604662
16	0.483573	0.528652	0.619794
17	0.495797	0.544102	0.633752
18	0.507395	0.558581	0.646663
19	0.518418	0.572175	0.65864
20	0.528916	0.584961	0.669776
21	0.538929	0.597007	0.680156
22	0.548494	0.608374	0.689852
23	0.557644	0.619117	0.698929
24	0.566407	0.629283	0.707441
25	0.57481	0.638918	0.715439
26	0.582876	0.648062	0.722967
27	0.590627	0.656749	0.730065
28	0.598083	0.665013	0.736766
29	0.60526	0.672883	0.743104
30	0.612175	0.680387	0.749105
31	0.618843	0.687549	0.754795
32	0.625278	0.694391	0.760197
33	0.631492	0.700934	0.765332
34	0.637497	0.707197	0.770218
35	0.643304	0.713197	0.774874
36	0.648923	0.71895	0.779314
37	0.654363	0.724471	0.783552
38	0.659633	0.729773	0.787602
39	0.664741	0.734869	0.791476
40	0.669694	0.739771	0.795185
41	0.6745	0.744488	0.798738
42	0.679166	0.749033	0.802145
43	0.683697	0.753412	0.805415
44	0.6881	0.757636	0.808555
45	0.69238	0.761712	0.811574
46	0.696542	0.765648	0.814477
47	0.700591	0.76945	0.817271
48	0.704532	0.773126	0.819962
49	0.708369	0.776681	0.822556
50	0.712107	0.780121	0.825057
51	0.715748	0.783452	0.82747
52	0.719298	0.786678	0.8298
53	0.722759	0.789805	0.832051
54	0.726134	0.792837	0.834227
55	0.729428	0.795777	0.836331
56	0.732642	0.798631	0.838367
57	0.73578	0.801401	0.840339
58	0.738844	0.804092	0.842248
59	0.741838	0.806706	0.844098
60	0.744763	0.809246	0.845892
61	0.747622	0.811717	0.847631
62	0.750417	0.81412	0.849319
63	0.75315	0.816459	0.850958
64	0.755824	0.818735	0.85255
65	0.758439	0.820951	0.854096
66	0.760999	0.82311	0.855599
67	0.763505	0.825213	0.857061
68	0.765959	0.827263	0.858482
69	0.768361	0.829262	0.859866
70	0.770715	0.831211	0.861213
71	0.773021	0.833113	0.862525
72	0.775281	0.834968	0.863802
73	0.777495	0.836779	0.865048
74	0.779667	0.838546	0.866261
75	0.781796	0.840274	0.867445
76	0.783884	0.841961	0.8686
77	0.785933	0.843609	0.869727
78	0.787942	0.84522	0.870827
79	0.789914	0.846795	0.871901
80	0.79185	0.848335	0.87295
81	0.79375	0.849841	0.873974
82	0.795616	0.851314	0.874976
83	0.797448	0.852755	0.875955
84	0.799247	0.854165	0.876912
85	0.801014	0.855547	0.877849
86	0.802751	0.856898	0.878764
87	0.804457	0.858222	0.879661
88	0.806134	0.859519	0.880538
89	0.807782	0.860789	0.881398
90	0.809402	0.862034	0.882239
91	0.810995	0.863254	0.883063
92	0.812562	0.864449	0.883871
93	0.814103	0.865622	0.884663
94	0.815618	0.866771	0.885438
95	0.817109	0.867899	0.8862
96	0.818576	0.869004	0.886946
97	0.82002	0.870089	0.887678
98	0.82144	0.871155	0.888395
99	0.822839	0.872199	0.889101
100	0.824215	0.873225	0.889792

## Sheet: Figure 3
Figure 3a						Figure 3c						Figure 3d
	ΔFRET						Fraction Ternary complex						% cAMP produced relative to Iso no peptide
Agonist	Iso		Clenbuterol				Full Agonist		Low Efficacy Agonist			Agonist	Iso		Clenbuterol
	0 μM Qpep	30 μM Qpep	0 μM Qpep	30 μM Qpep		[G protein] (μM)	0 μM EAk	30 μM EAk	0 μM EAk	30 μM EAk			No peptide	Q peptide	No peptide	Q peptide
membrane 1	0.0184	0.029	0.003592	0.0111		0	0	0	0	0		Experiment 1	100	266.74	61.9407	213.12
membrane 2	0.0235597	0.0284432	0.0021	0.0082		1	0.0916496	0.0620148	0.0652346	0.0492449		Experiment 2	100	159.942	75.008	140.961
membrane 3	0.0196472	0.0264969	0.003	0.0151		2	0.154657	0.11685	0.105801	0.0939025		Experiment 3	100	238.787	67.3227	231.007
membrane 4	0.01706	0.0295	0.0015	0.0149		3	0.202755	0.165637	0.133947	0.134565
						4	0.241851	0.209286	0.154919	0.171728
						5	0.274946	0.248539	0.171356	0.205813
						6	0.303747	0.284007	0.184734	0.237176
						7	0.329311	0.316193	0.195949	0.266121
						8	0.352336	0.345517	0.205574	0.29291
						9	0.373305	0.372334	0.213997	0.31777
						10	0.392567	0.396943	0.221486	0.340896
						11	0.410383	0.419596	0.228234	0.36246
						12	0.426957	0.440512	0.234386	0.38261
						13	0.442445	0.459877	0.240047	0.401479
						14	0.456977	0.477852	0.245301	0.419181
						15	0.470657	0.494578	0.250212	0.43582
						16	0.483573	0.510177	0.254832	0.451487
						17	0.495797	0.524756	0.259203	0.466262
						18	0.507395	0.538409	0.263356	0.480218
						19	0.518418	0.55122	0.26732	0.49342
						20	0.528916	0.563261	0.271117	0.505926
						21	0.538929	0.574598	0.274767	0.517789
						22	0.548494	0.58529	0.278285	0.529056
						23	0.557644	0.595388	0.281685	0.539769
						24	0.566407	0.60494	0.284979	0.549969
						25	0.57481	0.613988	0.288177	0.559689
						26	0.582876	0.622568	0.291287	0.568963
						27	0.590627	0.630716	0.294317	0.577821
						28	0.598083	0.638463	0.297274	0.586288
						29	0.60526	0.645837	0.300162	0.594389
						30	0.612175	0.652864	0.302988	0.602148
						31	0.618843	0.659566	0.305756	0.609585
						32	0.625278	0.665966	0.30847	0.616719
						33	0.631492	0.672082	0.311133	0.623569
						34	0.637497	0.677934	0.313748	0.63015
						35	0.643304	0.683536	0.316319	0.636477
						36	0.648923	0.688905	0.318849	0.642565
						37	0.654363	0.694055	0.321338	0.648427
						38	0.659633	0.698998	0.32379	0.654074
						39	0.664741	0.703747	0.326207	0.659518
						40	0.669694	0.708312	0.32859	0.66477
						41	0.6745	0.712703	0.330941	0.66984
						42	0.679166	0.716931	0.333261	0.674735
						43	0.683697	0.721004	0.335552	0.679466
						44	0.6881	0.72493	0.337815	0.68404
						45	0.69238	0.728717	0.340051	0.688464
						46	0.696542	0.732373	0.342262	0.692746
						47	0.700591	0.735903	0.344447	0.696892
						48	0.704532	0.739314	0.346609	0.700908
						49	0.708369	0.742612	0.348747	0.7048
						50	0.712107	0.745803	0.350863	0.708574
						51	0.715748	0.748891	0.352958	0.712234
						52	0.719298	0.751882	0.355032	0.715787
						53	0.722759	0.754779	0.357086	0.719235
						54	0.726134	0.757588	0.35912	0.722584
						55	0.729428	0.760312	0.361135	0.725838
						56	0.732642	0.762955	0.363132	0.729001
						57	0.73578	0.76552	0.365111	0.732076
						58	0.738844	0.768012	0.367073	0.735066
						59	0.741838	0.770432	0.369017	0.737975
						60	0.744763	0.772785	0.370945	0.740807
						61	0.747622	0.775073	0.372857	0.743564
						62	0.750417	0.777298	0.374753	0.746249
						63	0.75315	0.779464	0.376633	0.748864
						64	0.755824	0.781572	0.378499	0.751413
						65	0.758439	0.783625	0.38035	0.753898
						66	0.760999	0.785626	0.382186	0.75632
						67	0.763505	0.787575	0.384008	0.758682
						68	0.765959	0.789475	0.385817	0.760987
						69	0.768361	0.791329	0.387612	0.763236
						70	0.770715	0.793137	0.389393	0.765432
						71	0.773021	0.794902	0.391162	0.767575
						72	0.775281	0.796625	0.392918	0.769668
						73	0.777495	0.798307	0.394661	0.771713
						74	0.779667	0.79995	0.396392	0.77371
						75	0.781796	0.801556	0.398111	0.775662
						76	0.783884	0.803126	0.399818	0.777571
						77	0.785933	0.804661	0.401513	0.779436
						78	0.787942	0.806161	0.403196	0.781261
						79	0.789914	0.807629	0.404868	0.783045
						80	0.79185	0.809066	0.40653	0.784791
						81	0.79375	0.810472	0.40818	0.786499
						82	0.795616	0.811849	0.409819	0.788171
						83	0.797448	0.813197	0.411448	0.789807
						84	0.799247	0.814518	0.413066	0.79141
						85	0.801014	0.815812	0.414673	0.792979
						86	0.802751	0.81708	0.416271	0.794516
						87	0.804457	0.818323	0.417858	0.796021
						88	0.806134	0.819543	0.419436	0.797496
						89	0.807782	0.820738	0.421004	0.798942
						90	0.809402	0.821911	0.422562	0.800359
						91	0.810995	0.823062	0.42411	0.801747
						92	0.812562	0.824191	0.425649	0.803109
						93	0.814103	0.8253	0.427179	0.804444
						94	0.815618	0.826388	0.4287	0.805754
						95	0.817109	0.827457	0.430211	0.807038
						96	0.818576	0.828507	0.431714	0.808298
						97	0.82002	0.829539	0.433207	0.809535
						98	0.82144	0.830552	0.434692	0.810748
						99	0.822839	0.831549	0.436169	0.811939
						100	0.824215	0.832528	0.437636	0.813108

## Sheet: Figure 4
Figure 4c
K forward EAk	0.001 s-1	0.01 s-1	0.1 s-1	1.0 s-1	10 s-1
[EAk] μM	Fraction ternary complex
0	0.392567	0.392567	0.392567	0.392567	0.392567
1	0.386516	0.405006	0.485233	0.541179	0.549326
2	0.3807	0.414254	0.514885	0.554633	0.559057
3	0.375105	0.421016	0.52515	0.554169	0.55709
4	0.369715	0.425825	0.527707	0.550126	0.552289
5	0.364518	0.429086	0.526657	0.544783	0.5465
6	0.359504	0.431109	0.52373	0.538897	0.540323
7	0.35466	0.432139	0.519757	0.532783	0.534006
8	0.349978	0.432364	0.515177	0.526593	0.527665
9	0.345448	0.431937	0.510241	0.520406	0.521362
10	0.341062	0.430979	0.505101	0.514268	0.515132
11	0.336813	0.429586	0.499851	0.508204	0.508993
12	0.332693	0.427839	0.494554	0.502231	0.502958
13	0.328695	0.425801	0.489251	0.496357	0.497032
14	0.324814	0.423527	0.483971	0.490588	0.491218
15	0.321044	0.421059	0.478733	0.484927	0.485518
16	0.31738	0.418434	0.473551	0.479375	0.479932
17	0.313816	0.415683	0.468434	0.473932	0.474459
18	0.310348	0.41283	0.463389	0.468597	0.469097
19	0.306971	0.409897	0.45842	0.463368	0.463844
20	0.303682	0.406902	0.453531	0.458244	0.458698
21	0.300477	0.40386	0.448722	0.453223	0.453657
22	0.297352	0.400784	0.443996	0.448302	0.448719
23	0.294304	0.397684	0.439351	0.44348	0.44388
24	0.29133	0.39457	0.434789	0.438754	0.439139
25	0.288426	0.391449	0.430308	0.434122	0.434493
26	0.28559	0.388329	0.425907	0.429582	0.429939
27	0.282819	0.385214	0.421586	0.425131	0.425476
28	0.280112	0.382109	0.417342	0.420767	0.4211
29	0.277464	0.37902	0.413176	0.416487	0.41681
30	0.274875	0.375948	0.409085	0.41229	0.412603
31	0.272341	0.372898	0.405068	0.408174	0.408477
32	0.269862	0.36987	0.401124	0.404135	0.40443
33	0.267434	0.366868	0.39725	0.400173	0.400459
34	0.265057	0.363893	0.393446	0.396286	0.396563
35	0.262728	0.360947	0.38971	0.39247	0.39274
36	0.260446	0.358031	0.38604	0.388725	0.388988
37	0.25821	0.355145	0.382435	0.385049	0.385305
38	0.256017	0.35229	0.378894	0.381439	0.381689
39	0.253866	0.349468	0.375414	0.377895	0.378138
40	0.251757	0.346678	0.371995	0.374414	0.374651
41	0.249687	0.343921	0.368635	0.370995	0.371227
42	0.247656	0.341197	0.365333	0.367636	0.367863
43	0.245662	0.338506	0.362087	0.364336	0.364558
44	0.243705	0.335848	0.358896	0.361094	0.36131
45	0.241782	0.333224	0.355759	0.357907	0.358119
46	0.239893	0.330632	0.352675	0.354775	0.354982
47	0.238038	0.328073	0.349642	0.351696	0.351898
48	0.236215	0.325547	0.346659	0.348669	0.348867
49	0.234422	0.323054	0.343724	0.345693	0.345887
50	0.232661	0.320592	0.340838	0.342766	0.342955
51	0.230928	0.318163	0.337998	0.339887	0.340073
52	0.229225	0.315765	0.335205	0.337055	0.337237
53	0.227549	0.313398	0.332455	0.334269	0.334448
54	0.2259	0.311062	0.32975	0.331528	0.331703
55	0.224278	0.308757	0.327086	0.328831	0.329003
56	0.222682	0.306481	0.324465	0.326176	0.326345
57	0.22111	0.304236	0.321885	0.323564	0.32373
58	0.219563	0.302019	0.319344	0.320992	0.321155
59	0.21804	0.299832	0.316842	0.31846	0.31862
60	0.21654	0.297673	0.314378	0.315967	0.316124
61	0.215063	0.295542	0.311951	0.313513	0.313667
62	0.213608	0.293439	0.309561	0.311095	0.311247
63	0.212174	0.291363	0.307207	0.308714	0.308864
64	0.210761	0.289313	0.304887	0.306369	0.306516
65	0.209369	0.287291	0.302602	0.304059	0.304203
66	0.207997	0.285294	0.30035	0.301782	0.301924
67	0.206645	0.283322	0.298131	0.29954	0.299679
68	0.205311	0.281376	0.295943	0.297329	0.297467
69	0.203997	0.279455	0.293787	0.295151	0.295287
70	0.2027	0.277558	0.291662	0.293004	0.293138
71	0.201422	0.275685	0.289567	0.290888	0.291019
72	0.200161	0.273836	0.287501	0.288801	0.288931
73	0.198917	0.27201	0.285464	0.286745	0.286872
74	0.197689	0.270207	0.283455	0.284716	0.284842
75	0.196478	0.268426	0.281474	0.282716	0.282839
76	0.195283	0.266667	0.27952	0.280744	0.280865
77	0.194104	0.26493	0.277593	0.278798	0.278918
78	0.19294	0.263214	0.275692	0.276879	0.276997
79	0.191791	0.26152	0.273816	0.274987	0.275103
80	0.190657	0.259846	0.271965	0.273119	0.273233
81	0.189537	0.258192	0.270139	0.271276	0.271389
82	0.188431	0.256558	0.268337	0.269458	0.26957
83	0.187339	0.254944	0.266558	0.267664	0.267774
84	0.186261	0.25335	0.264803	0.265893	0.266002
85	0.185195	0.251774	0.26307	0.264146	0.264253
86	0.184143	0.250217	0.26136	0.262421	0.262526
87	0.183104	0.248679	0.259671	0.260718	0.260822
88	0.182077	0.247158	0.258004	0.259037	0.25914
89	0.181062	0.245656	0.256358	0.257377	0.257479
90	0.18006	0.244171	0.254732	0.255739	0.255839
91	0.179069	0.242703	0.253127	0.25412	0.254219
92	0.17809	0.241252	0.251542	0.252522	0.25262
93	0.177122	0.239818	0.249976	0.250944	0.25104
94	0.176165	0.2384	0.24843	0.249385	0.249481
95	0.175219	0.236998	0.246902	0.247846	0.24794
96	0.174284	0.235612	0.245393	0.246325	0.246418
97	0.17336	0.234242	0.243902	0.244822	0.244914
98	0.172446	0.232887	0.242429	0.243338	0.243429
99	0.171542	0.231548	0.240973	0.241871	0.241961
100	0.170648	0.230223	0.239535	0.240422	0.240511
101	0.169764	0.228913	0.238113	0.23899	0.239078
102	0.16889	0.227617	0.236708	0.237575	0.237661
103	0.168025	0.226336	0.23532	0.236176	0.236261
104	0.16717	0.225068	0.233947	0.234793	0.234878
105	0.166323	0.223815	0.23259	0.233427	0.23351
106	0.165486	0.222574	0.231249	0.232076	0.232159
107	0.164658	0.221348	0.229923	0.230741	0.230822
108	0.163838	0.220134	0.228613	0.229421	0.229501
109	0.163027	0.218933	0.227316	0.228116	0.228195
110	0.162224	0.217745	0.226035	0.226825	0.226904
111	0.16143	0.21657	0.224767	0.225549	0.225627
112	0.160644	0.215407	0.223514	0.224287	0.224364
113	0.159865	0.214256	0.222275	0.223039	0.223115
114	0.159095	0.213117	0.221049	0.221805	0.22188
115	0.158333	0.21199	0.219836	0.220584	0.220658
116	0.157578	0.210874	0.218636	0.219376	0.21945
117	0.15683	0.20977	0.21745	0.218182	0.218255
118	0.15609	0.208677	0.216276	0.217001	0.217073
119	0.155358	0.207596	0.215115	0.215832	0.215903
120	0.154632	0.206525	0.213966	0.214675	0.214746
121	0.153914	0.205465	0.212829	0.213531	0.213601
122	0.153203	0.204416	0.211704	0.212399	0.212468
123	0.152498	0.203377	0.210591	0.211279	0.211347
124	0.1518	0.202348	0.209489	0.21017	0.210238
125	0.151109	0.20133	0.208399	0.209073	0.20914
126	0.150425	0.200322	0.20732	0.207987	0.208054
127	0.149746	0.199323	0.206252	0.206913	0.206978
128	0.149075	0.198335	0.205195	0.205849	0.205914
129	0.148409	0.197355	0.204149	0.204797	0.204861
130	0.14775	0.196386	0.203113	0.203755	0.203818
131	0.147097	0.195426	0.202088	0.202723	0.202786
132	0.146449	0.194475	0.201073	0.201702	0.201764
133	0.145808	0.193533	0.200068	0.200691	0.200753
134	0.145173	0.1926	0.199072	0.19969	0.199751
135	0.144543	0.191675	0.198087	0.198698	0.198759
136	0.143919	0.19076	0.197112	0.197717	0.197777
137	0.1433	0.189853	0.196145	0.196746	0.196805
138	0.142688	0.188955	0.195189	0.195783	0.195842
139	0.14208	0.188064	0.194241	0.19483	0.194889
140	0.141478	0.187183	0.193303	0.193887	0.193944
141	0.140881	0.186309	0.192373	0.192952	0.193009
142	0.140289	0.185443	0.191453	0.192026	0.192083
143	0.139703	0.184585	0.190541	0.191109	0.191165
144	0.139121	0.183735	0.189638	0.190201	0.190257
145	0.138545	0.182893	0.188743	0.189301	0.189356
146	0.137973	0.182058	0.187857	0.188409	0.188464
147	0.137407	0.181231	0.186979	0.187527	0.187581
148	0.136845	0.180411	0.186109	0.186652	0.186706
149	0.136288	0.179599	0.185247	0.185785	0.185839
150	0.135735	0.178793	0.184392	0.184926	0.184979
151	0.135188	0.177995	0.183546	0.184076	0.184128
152	0.134644	0.177204	0.182708	0.183232	0.183285
153	0.134106	0.17642	0.181877	0.182397	0.182449
154	0.133571	0.175642	0.181053	0.181569	0.18162
155	0.133042	0.174872	0.180237	0.180749	0.1808
156	0.132516	0.174108	0.179428	0.179936	0.179986
157	0.131995	0.17335	0.178627	0.17913	0.17918
158	0.131478	0.172599	0.177832	0.178331	0.178381
159	0.130965	0.171855	0.177045	0.17754	0.177589
160	0.130456	0.171117	0.176264	0.176755	0.176804
161	0.129951	0.170385	0.17549	0.175977	0.176026
162	0.129451	0.169659	0.174723	0.175206	0.175254
163	0.128954	0.168939	0.173963	0.174442	0.17449
164	0.128461	0.168226	0.173209	0.173684	0.173732
165	0.127972	0.167518	0.172462	0.172933	0.17298
166	0.127487	0.166816	0.171721	0.172189	0.172235
167	0.127006	0.16612	0.170986	0.17145	0.171497
168	0.126528	0.16543	0.170258	0.170718	0.170764
169	0.126054	0.164745	0.169536	0.169993	0.170038
170	0.125584	0.164066	0.16882	0.169273	0.169318
171	0.125118	0.163393	0.16811	0.168559	0.168604
172	0.124654	0.162725	0.167405	0.167852	0.167896
173	0.124195	0.162062	0.166707	0.16715	0.167194
174	0.123739	0.161405	0.166014	0.166454	0.166498
175	0.123286	0.160753	0.165328	0.165764	0.165807
176	0.122837	0.160106	0.164646	0.165079	0.165122
177	0.122391	0.159464	0.163971	0.1644	0.164443
178	0.121948	0.158828	0.163301	0.163727	0.16377
179	0.121509	0.158196	0.162636	0.163059	0.163101
180	0.121073	0.157569	0.161977	0.162397	0.162439
181	0.12064	0.156948	0.161323	0.16174	0.161781
182	0.12021	0.156331	0.160674	0.161088	0.161129
183	0.119784	0.155719	0.16003	0.160441	0.160482
184	0.11936	0.155111	0.159392	0.1598	0.15984
185	0.11894	0.154509	0.158758	0.159164	0.159204
186	0.118523	0.153911	0.15813	0.158532	0.158572
187	0.118108	0.153317	0.157506	0.157906	0.157946
188	0.117697	0.152728	0.156888	0.157284	0.157324
189	0.117288	0.152144	0.156274	0.156668	0.156707
190	0.116883	0.151564	0.155665	0.156056	0.156095
191	0.11648	0.150988	0.155061	0.155449	0.155488
192	0.11608	0.150417	0.154461	0.154847	0.154885
193	0.115683	0.14985	0.153866	0.154249	0.154287
194	0.115289	0.149287	0.153276	0.153656	0.153694
195	0.114897	0.148729	0.15269	0.153067	0.153105
196	0.114508	0.148174	0.152108	0.152483	0.152521
197	0.114122	0.147624	0.151531	0.151904	0.151941
198	0.113739	0.147077	0.150958	0.151328	0.151365
199	0.113358	0.146535	0.15039	0.150757	0.150794
200	0.11298	0.145997	0.149826	0.150191	0.150227
201	0.193768	0.30131	0.301534	0.301534	0.301534
202	0.193372	0.300408	0.300627	0.300627	0.300627
203	0.192978	0.299511	0.299725	0.299725	0.299725
204	0.192586	0.29862	0.298829	0.298829	0.298829
205	0.192196	0.297733	0.297938	0.297938	0.297938
206	0.191808	0.296852	0.297052	0.297052	0.297052
207	0.191421	0.295976	0.296171	0.296171	0.296171
208	0.191036	0.295105	0.295296	0.295296	0.295296
209	0.190653	0.294239	0.294426	0.294426	0.294426
210	0.190272	0.293379	0.293561	0.293561	0.293561
211	0.189893	0.292523	0.292701	0.292701	0.292701
212	0.189515	0.291672	0.291846	0.291846	0.291846
213	0.189139	0.290826	0.290996	0.290996	0.290996
214	0.188765	0.289984	0.290151	0.290151	0.290151
215	0.188392	0.289148	0.289311	0.289311	0.289311
216	0.188021	0.288316	0.288476	0.288476	0.288476
217	0.187652	0.287489	0.287646	0.287646	0.287646
218	0.187284	0.286667	0.28682	0.28682	0.28682
219	0.186918	0.28585	0.285999	0.285999	0.285999
220	0.186554	0.285037	0.285183	0.285183	0.285183
221	0.186191	0.284228	0.284372	0.284372	0.284372
222	0.18583	0.283424	0.283565	0.283565	0.283565
223	0.18547	0.282625	0.282762	0.282762	0.282762
224	0.185112	0.28183	0.281964	0.281964	0.281964
225	0.184756	0.281039	0.281171	0.281171	0.281171
226	0.184401	0.280253	0.280382	0.280382	0.280382
227	0.184047	0.279472	0.279598	0.279598	0.279598
228	0.183696	0.278694	0.278818	0.278818	0.278818
229	0.183345	0.277921	0.278042	0.278042	0.278042
230	0.182996	0.277152	0.27727	0.27727	0.27727
231	0.182649	0.276387	0.276503	0.276503	0.276503
232	0.182303	0.275627	0.27574	0.27574	0.27574
233	0.181959	0.274871	0.274982	0.274982	0.274982
234	0.181616	0.274118	0.274227	0.274227	0.274227
235	0.181274	0.27337	0.273477	0.273477	0.273477
236	0.180934	0.272626	0.27273	0.27273	0.27273
237	0.180595	0.271886	0.271988	0.271988	0.271988
238	0.180258	0.27115	0.27125	0.27125	0.27125
239	0.179922	0.270418	0.270515	0.270515	0.270515
240	0.179588	0.269689	0.269785	0.269785	0.269785
241	0.179255	0.268965	0.269059	0.269059	0.269059
242	0.178923	0.268244	0.268336	0.268336	0.268336
243	0.178592	0.267528	0.267618	0.267618	0.267618
244	0.178263	0.266815	0.266903	0.266903	0.266903
245	0.177936	0.266106	0.266192	0.266192	0.266192
246	0.177609	0.2654	0.265485	0.265485	0.265485
247	0.177284	0.264699	0.264782	0.264782	0.264782
248	0.17696	0.264001	0.264082	0.264082	0.264082
249	0.176638	0.263306	0.263386	0.263386	0.263386
250	0.176317	0.262616	0.262694	0.262694	0.262694
251	0.175997	0.261929	0.262005	0.262005	0.262005
252	0.175678	0.261245	0.26132	0.26132	0.26132
253	0.175361	0.260565	0.260638	0.260638	0.260638
254	0.175045	0.259888	0.25996	0.25996	0.25996
255	0.17473	0.259215	0.259286	0.259286	0.259286
256	0.174416	0.258546	0.258615	0.258615	0.258615
257	0.174104	0.25788	0.257948	0.257948	0.257948
258	0.173793	0.257217	0.257284	0.257284	0.257284
259	0.173483	0.256558	0.256623	0.256623	0.256623
260	0.173174	0.255902	0.255966	0.255966	0.255966
261	0.172867	0.255249	0.255312	0.255312	0.255312
262	0.17256	0.2546	0.254661	0.254661	0.254661
263	0.172255	0.253954	0.254014	0.254014	0.254014
264	0.171951	0.253311	0.25337	0.25337	0.25337
265	0.171648	0.252672	0.252729	0.252729	0.252729
266	0.171347	0.252035	0.252092	0.252092	0.252092
267	0.171046	0.251402	0.251458	0.251458	0.251458
268	0.170747	0.250772	0.250827	0.250827	0.250827
269	0.170448	0.250145	0.250199	0.250199	0.250199
270	0.170151	0.249522	0.249574	0.249574	0.249574
271	0.169855	0.248901	0.248952	0.248952	0.248952
272	0.16956	0.248283	0.248334	0.248334	0.248334
273	0.169266	0.247669	0.247718	0.247718	0.247718
274	0.168974	0.247057	0.247106	0.247106	0.247106
275	0.168682	0.246449	0.246496	0.246496	0.246496
276	0.168391	0.245843	0.24589	0.24589	0.24589
277	0.168102	0.245241	0.245286	0.245286	0.245286
278	0.167814	0.244641	0.244686	0.244686	0.244686
279	0.167526	0.244044	0.244088	0.244088	0.244088
280	0.16724	0.243451	0.243494	0.243494	0.243494
281	0.166955	0.24286	0.242902	0.242902	0.242902
282	0.166671	0.242272	0.242313	0.242313	0.242313
283	0.166387	0.241686	0.241727	0.241727	0.241727
284	0.166105	0.241104	0.241144	0.241144	0.241144
285	0.165824	0.240524	0.240563	0.240563	0.240563
286	0.165544	0.239947	0.239986	0.239986	0.239986
287	0.165265	0.239373	0.239411	0.239411	0.239411
288	0.164987	0.238802	0.238839	0.238839	0.238839
289	0.16471	0.238233	0.23827	0.23827	0.23827
290	0.164434	0.237667	0.237703	0.237703	0.237703
291	0.164159	0.237104	0.237139	0.237139	0.237139
292	0.163884	0.236543	0.236578	0.236578	0.236578
293	0.163611	0.235985	0.236019	0.236019	0.236019
294	0.163339	0.23543	0.235463	0.235463	0.235463
295	0.163068	0.234877	0.23491	0.23491	0.23491
296	0.162798	0.234327	0.234359	0.234359	0.234359
297	0.162528	0.233779	0.233811	0.233811	0.233811
298	0.16226	0.233234	0.233265	0.233265	0.233265
299	0.161992	0.232692	0.232722	0.232722	0.232722
300	0.161726	0.232152	0.232181	0.232181	0.232181

## Sheet: Supplemental Figure 6
S Figure 6a								S Figure 6b												Panel b	NBS + NATA quenching controls
	NP6 FRET		NP7 FRET		NP8 FRET																Counts at 365 nm
Time (s)	Iso	10 μM Nb6B9	Iso	10 μM Nb6B9	Iso	10 μM Nb6B9		Time (ms)	50 mM NBS (each column = 1 injection)									PBS		Time (ms)	200 mM NATA (each column = 1 injection)									PBS
0.002	0.729468	0.728736	0.690182	0.691462	0.666348	0.68291		1	826000	761000	829000	839000	842000	834000	820000	823000	821000	909000	941000	1	591000	573000	602000	608000	718000	690000	738000	743000	732000	909000	941000
0.004	0.729467	0.728735	0.690181	0.691462	0.666358	0.682896		2	812000	732000	743000	741000	721000	663000	723000	690000	765000	878000	956000	2	552000	518000	569000	561000	579000	630000	624000	636000	674000	878000	956000
0.006	0.729465	0.728734	0.69018	0.691461	0.666355	0.682916		3	741000	634000	570000	628000	609000	630000	635000	672000	734000	922000	981000	3	457000	434000	496000	608000	352000	557000	581000	661000	516000	922000	981000
0.008	0.729464	0.728733	0.690178	0.69146	0.666329	0.682923		4	601000	602000	696000	610000	641000	649000	646000	689000	649000	914000	938000	4	435000	328000	395000	509000	247000	632000	522000	547000	530000	914000	938000
0.01	0.729462	0.728732	0.690177	0.69146	0.6663	0.682942		5	681000	668000	623000	598000	622000	580000	620000	661000	679000	841000	946000	5	349000	260000	335000	445000	244000	418000	424000	440000	479000	841000	946000
0.012	0.729461	0.728731	0.690176	0.691459	0.666282	0.682915		6	650000	613000	574000	583000	540000	494000	536000	621000	571000	858000	904000	6	254000	210000	285000	330000	148000	293000	368000	281000	346000	858000	904000
0.014	0.729459	0.72873	0.690175	0.691459	0.666253	0.682887		7	573000	488000	531000	526000	479000	435000	505000	529000	544000	897000	942000	7	200000	159000	226000	230000	115000	218000	310000	173000	248000	897000	942000
0.016	0.729458	0.728728	0.690173	0.691458	0.666264	0.682936		8	525000	476000	416000	462000	407000	409000	471000	476000	456000	858000	905000	8	121000	119000	146000	179000	66000	167000	200000	150000	182000	858000	905000
0.018	0.729456	0.728727	0.690172	0.691458	0.666298	0.682903		9	419000	437000	379000	409000	336000	325000	392000	438000	401000	896000	922000	9	99000	66000	93000	100000	52000	106000	161000	124000	141000	896000	922000
0.02	0.729454	0.728726	0.690171	0.691457	0.666318	0.682902		10	410000	383000	360000	348000	314000	298000	361000	409000	329000	896000	930000	10	52000	83000	73000	90000	42000	99000	137000	98000	90000	896000	930000
0.022	0.729453	0.728725	0.69017	0.691457	0.666323	0.682875		11	316000	300000	347000	301000	274000	272000	311000	314000	331000	862000	924000	11	45000	59000	69000	49000	43000	87000	68000	82000	77000	862000	924000
0.024	0.729451	0.728724	0.690169	0.691456	0.666328	0.682886		12	327000	338000	314000	288000	261000	285000	317000	288000	281000	868000	930000	12	41000	39000	37000	45000	53000	50000	71000	77000	75000	868000	930000
0.026	0.72945	0.728723	0.690167	0.691455	0.666339	0.682864		13	271000	277000	286000	277000	235000	269000	285000	274000	320000	858000	936000	13	29000	35000	52000	27000	40000	52000	77000	43000	52000	858000	936000
0.028	0.729448	0.728722	0.690166	0.691455	0.66631	0.682838		14	309000	271000	270000	332000	271000	273000	263000	264000	284000	837000	862000	14	22000	33000	46000	37000	48000	28000	68000	22000	51000	837000	862000
0.03	0.729447	0.728721	0.690165	0.691454	0.666308	0.682816		15	275000	286000	277000	306000	282000	291000	285000	297000	301000	870000	944000	15	29000	34000	32000	33000	94000	24000	52000	28000	58000	870000	944000
0.032	0.729445	0.72872	0.690164	0.691454	0.666281	0.682795		16	309000	322000	281000	305000	307000	287000	276000	282000	295000	841000	954000	16	36000	52000	51000	36000	120000	26000	36000	29000	47000	841000	954000
0.034	0.729444	0.728719	0.690162	0.691453	0.666275	0.682786		17	294000	268000	332000	289000	284000	299000	322000	267000	355000	894000	1010000	17	57000	89000	98000	70000	95000	71000	74000	111000	59000	894000	1010000
0.036	0.729442	0.728718	0.690161	0.691453	0.666225	0.682751		18	315000	333000	288000	306000	304000	275000	312000	345000	315000	815000	973000	18	107000	133000	119000	98000	86000	120000	109000	97000	95000	815000	973000
0.038	0.729441	0.728717	0.69016	0.691452	0.666226	0.682738		19	331000	306000	326000	281000	256000	340000	320000	298000	350000	865000	933000	19	148000	117000	108000	126000	57000	120000	126000	70000	94000	865000	933000
0.04	0.729439	0.728716	0.690159	0.691451	0.666215	0.682704		20	370000	314000	338000	311000	297000	324000	315000	281000	314000	893000	972000	20	138000	81000	92000	106000	46000	104000	90000	59000	69000	893000	972000
0.042	0.729438	0.728715	0.690158	0.691451	0.666189	0.682729		21	331000	322000	310000	338000	307000	310000	309000	314000	348000	844000	919000	21	104000	66000	77000	85000	47000	76000	84000	55000	64000	844000	919000
0.044	0.729436	0.728714	0.690156	0.69145	0.666161	0.682731		22	339000	309000	285000	274000	305000	278000	295000	293000	327000	890000	946000	22	104000	73000	64000	75000	47000	70000	68000	61000	60000	890000	946000
0.046	0.729435	0.728713	0.690155	0.69145	0.66617	0.68273		23	296000	305000	283000	248000	302000	272000	284000	283000	293000	838000	994000	23	105000	99000	61000	60000	46000	82000	67000	39000	49000	838000	994000
0.048	0.729433	0.728712	0.690154	0.691449	0.666176	0.68273		24	335000	302000	279000	235000	266000	284000	274000	269000	290000	872000	957000	24	78000	60000	48000	59000	24000	52000	57000	36000	37000	872000	957000
0.05	0.729432	0.72871	0.690153	0.691449	0.666169	0.682759		25	334000	292000	261000	306000	278000	250000	261000	280000	280000	888000	966000	25	65000	46000	29000	56000	28000	45000	37000	34000	26000	888000	966000
0.052	0.72943	0.728709	0.690151	0.691448	0.666204	0.682758		26	283000	282000	248000	268000	253000	265000	275000	251000	299000	924000	897000	26	46000	43000	35000	44000	22000	32000	29000	27000	27000	924000	897000
0.054	0.729428	0.728708	0.69015	0.691447	0.66622	0.682757		27	318000	259000	251000	265000	269000	246000	237000	268000	296000	871000	988000	27	43000	29000	24000	41000	17000	33000	18000	15000	18000	871000	988000
0.056	0.729427	0.728707	0.690149	0.691447	0.666218	0.68274		28	302000	261000	228000	263000	214000	251000	264000	277000	252000	881000	921000	28	40000	17000	18000	29000	15000	33000	18000	16000	22000	881000	921000
0.058	0.729425	0.728706	0.690148	0.691446	0.666236	0.682757		29	279000	223000	233000	227000	226000	231000	258000	211000	251000	904000	979000	29	32000	29000	22000	18000	13000	23000	20000	9000	20000	904000	979000
0.06	0.729424	0.728705	0.690147	0.691446	0.666217	0.682775		30	275000	239000	244000	227000	231000	210000	213000	227000	233000	894000	946000	30	28000	17000	12000	18000	9000	20000	13000	17000	10000	894000	946000
0.062	0.729422	0.728704	0.690145	0.691445	0.666209	0.682805		31	251000	196000	206000	247000	233000	264000	217000	217000	239000	904000	890000	31	19000	12000	11000	17000	8000	23000	19000	11000	12000	904000	890000
0.064	0.729421	0.728703	0.690144	0.691445	0.666212	0.682808		32	235000	212000	202000	200000	211000	212000	224000	215000	269000	814000	964000	32	22000	17000	9000	13000	9000	14000	11000	6000	5000	814000	964000
0.066	0.729419	0.728702	0.690143	0.691444	0.666221	0.682844		33	244000	210000	195000	205000	203000	199000	238000	195000	229000	863000	935000	33	7000	22000	3000	9000	5000	14000	14000	7000	13000	863000	935000
0.068	0.729418	0.728701	0.690142	0.691444	0.666239	0.682843		34	236000	237000	197000	199000	206000	188000	179000	191000	208000	847000	948000	34	11000	10000	8000	8000	8000	16000	7000	5000	6000	847000	948000
0.07	0.729416	0.7287	0.69014	0.691443	0.666234	0.682848		35	230000	208000	186000	187000	205000	208000	198000	196000	218000	836000	1020000	35	11000	6000	6000	9000	4000	5000	14000	4000	10000	836000	1020000
0.072	0.729415	0.728699	0.690139	0.691442	0.666217	0.682838		36	227000	210000	176000	188000	210000	193000	184000	196000	230000	877000	998000	36	15000	8000	4000	9000	5000	8000	5000	10000	9000	877000	998000
0.074	0.729413	0.728698	0.690138	0.691442	0.66622	0.682824		37	223000	171000	199000	172000	181000	186000	230000	158000	202000	903000	930000	37	9000	11000	8000	7000	7000	18000	7000	8000	9000	903000	930000
0.076	0.729412	0.728697	0.690137	0.691441	0.666181	0.682847		38	262000	182000	184000	195000	173000	181000	195000	180000	209000	846000	954000	38	5000	10000	0	6000	6000	6000	8000	10000	8000	846000	954000
0.078	0.72941	0.728696	0.690136	0.691441	0.666177	0.682839		39	200000	183000	168000	149000	174000	184000	165000	195000	186000	879000	935000	39	8000	5000	10000	5000	7000	6000	7000	9000	5000	879000	935000
0.08	0.729409	0.728695	0.690134	0.69144	0.666155	0.682869		40	222000	170000	143000	139000	194000	173000	196000	149000	196000	864000	934000	40	4000	10000	6000	5000	6000	5000	7000	3000	2000	864000	934000
0.082	0.729407	0.728694	0.690133	0.69144	0.666182	0.682895		41	209000	181000	171000	162000	165000	171000	176000	159000	213000	890000	926000	41	7000	5000	2000	3000	3000	8000	6000	4000	5000	890000	926000
0.084	0.729406	0.728692	0.690132	0.691439	0.666198	0.682883		42	199000	172000	178000	149000	147000	175000	155000	174000	176000	879000	957000	42	12000	5000	4000	8000	7000	5000	1000	2000	4000	879000	957000
0.086	0.729404	0.728691	0.690131	0.691438	0.666229	0.682876		43	235000	175000	137000	154000	164000	158000	167000	162000	177000	896000	967000	43	9000	1000	4000	6000	3000	4000	2000	6000	3000	896000	967000
0.088	0.729403	0.72869	0.690129	0.691438	0.666235	0.682904		44	180000	163000	132000	159000	147000	166000	158000	178000	174000	865000	932000	44	9000	5000	2000	9000	3000	3000	6000	4000	7000	865000	932000
0.09	0.729401	0.728689	0.690128	0.691437	0.666244	0.68292		45	148000	168000	135000	135000	140000	161000	169000	146000	176000	852000	969000	45	4000	3000	6000	1000	5000	5000	4000	2000	5000	852000	969000
0.092	0.729399	0.728688	0.690127	0.691437	0.666293	0.682914		46	173000	122000	144000	126000	139000	151000	144000	133000	154000	889000	957000	46	6000	5000	2000	3000	4000	6000	3000	6000	4000	889000	957000
0.094	0.729398	0.728687	0.690126	0.691436	0.666298	0.682911		47	183000	145000	114000	123000	134000	136000	156000	160000	184000	854000	952000	47	6000	5000	4000	2000	4000	3000	2000	3000	8000	854000	952000
0.096	0.729396	0.728686	0.690125	0.691436	0.666287	0.682888		48	162000	156000	110000	119000	138000	131000	109000	144000	161000	851000	926000	48	5000	5000	3000	1000	3000	5000	4000	1000	3000	851000	926000
0.098	0.729395	0.728685	0.690123	0.691435	0.666264	0.682855		49	166000	125000	123000	139000	120000	136000	131000	141000	165000	935000	1000000	49	5000	6000	2000	2000	4000	3000	5000	3000	5000	935000	1000000
0.1	0.729393	0.728684	0.690122	0.691434	0.666267	0.68289		50	159000	130000	122000	104000	133000	127000	133000	139000	161000	906000	1000000	50	4000	6000	2000	6000	0	1000	4000	3000	7000	906000	1000000
0.102	0.729392	0.728683	0.690121	0.691434	0.666266	0.682877		51	138000	133000	134000	113000	108000	135000	141000	148000	139000	839000	968000	51	5000	3000	2000	2000	5000	5000	4000	3000	1000	839000	968000
0.104	0.72939	0.728682	0.69012	0.691433	0.666248	0.682894		52	150000	144000	124000	106000	116000	122000	126000	130000	142000	919000	904000	52	4000	1000	2000	6000	4000	2000	2000	2000	4000	919000	904000
0.106	0.729389	0.728681	0.690118	0.691433	0.666235	0.682883		53	167000	117000	107000	115000	110000	131000	140000	135000	124000	909000	922000	53	4000	1000	5000	3000	6000	1000	2000	2000	3000	909000	922000
0.108	0.729387	0.72868	0.690117	0.691432	0.666233	0.682903		54	142000	125000	103000	118000	137000	114000	148000	117000	135000	819000	909000	54	3000	3000	6000	2000	3000	3000	1000	6000	4000	819000	909000
0.11	0.729386	0.728679	0.690116	0.691432	0.66628	0.682879		55	140000	119000	130000	116000	103000	123000	110000	102000	140000	896000	969000	55	3000	4000	2000	5000	2000	3000	3000	4000	3000	896000	969000
0.112	0.729384	0.728678	0.690115	0.691431	0.666279	0.682856		56	120000	116000	96000	98000	105000	102000	113000	121000	144000	896000	884000	56	2000	5000	5000	4000	4000	5000	3000	1000	4000	896000	884000
0.114	0.729383	0.728677	0.690114	0.691431	0.666245	0.682846		57	130000	110000	86000	105000	102000	99000	122000	124000	131000	871000	994000	57	1000	2000	4000	4000	1000	2000	5000	2000	6000	871000	994000
0.116	0.729381	0.728676	0.690112	0.69143	0.666267	0.682865		58	112000	112000	114000	118000	100000	91000	105000	126000	108000	899000	953000	58	4000	0	1000	5000	2000	3000	0	3000	5000	899000	953000
0.118	0.72938	0.728675	0.690111	0.691429	0.666221	0.682883		59	148000	120000	107000	83000	103000	101000	127000	109000	112000	849000	961000	59	2000	1000	2000	7000	7000	7000	4000	4000	6000	849000	961000
0.12	0.729378	0.728673	0.69011	0.691429	0.666199	0.682887		60	124000	110000	89000	80000	92000	87000	90000	107000	110000	920000	959000	60	2000	6000	4000	1000	2000	3000	3000	2000	2000	920000	959000
0.122	0.729377	0.728672	0.690109	0.691428	0.66619	0.682883		61	124000	104000	86000	97000	92000	96000	105000	92000	101000	902000	964000	61	3000	2000	4000	5000	4000	3000	5000	4000	2000	902000	964000
0.124	0.729375	0.728671	0.690107	0.691428	0.666192	0.682916		62	126000	99000	98000	73000	95000	103000	98000	101000	117000	927000	971000	62	1000	2000	6000	3000	1000	2000	1000	3000	3000	927000	971000
0.126	0.729374	0.72867	0.690106	0.691427	0.666188	0.682933		63	113000	115000	75000	76000	81000	84000	110000	84000	101000	869000	1040000	63	3000	1000	2000	3000	9000	1000	3000	6000	2000	869000	1040000
0.128	0.729372	0.728669	0.690105	0.691427	0.666181	0.682929		64	117000	92000	82000	82000	90000	96000	79000	105000	95000	889000	965000	64	4000	2000	5000	3000	5000	1000	4000	1000	2000	889000	965000
0.13	0.729371	0.728668	0.690104	0.691426	0.666199	0.682912		65	123000	106000	81000	80000	100000	76000	93000	96000	92000	932000	987000	65	2000	1000	0	2000	4000	2000	7000	4000	3000	932000	987000
0.132	0.729369	0.728667	0.690103	0.691425	0.666225	0.682928		66	109000	85000	99000	91000	74000	79000	98000	74000	109000	901000	983000	66	3000	2000	5000	3000	5000	6000	0	3000	6000	901000	983000
0.134	0.729367	0.728666	0.690101	0.691425	0.666201	0.682954		67	114000	93000	79000	73000	87000	82000	99000	89000	95000	880000	904000	67	3000	2000	8000	4000	4000	3000	1000	3000	5000	880000	904000
0.136	0.729366	0.728665	0.6901	0.691424	0.666156	0.682999		68	115000	85000	88000	59000	79000	86000	71000	87000	100000	869000	998000	68	3000	5000	1000	2000	1000	4000	2000	2000	5000	869000	998000
0.138	0.729364	0.728664	0.690099	0.691424	0.666177	0.68298		69	93000	81000	60000	79000	69000	68000	75000	84000	84000	918000	901000	69	3000	2000	2000	3000	7000	2000	8000	6000	1000	918000	901000
0.14	0.729363	0.728663	0.690098	0.691423	0.666148	0.682966		70	99000	115000	75000	82000	77000	83000	81000	87000	78000	916000	915000	70	5000	3000	6000	4000	1000	1000	3000	6000	2000	916000	915000
0.142	0.729361	0.728662	0.690097	0.691423	0.666128	0.682971		71	81000	92000	80000	57000	79000	62000	71000	62000	99000	896000	989000	71	5000	4000	5000	4000	4000	7000	6000	1000	0	896000	989000
0.144	0.72936	0.728661	0.690095	0.691422	0.666107	0.682975		72	102000	70000	71000	76000	61000	77000	91000	86000	88000	858000	947000	72	0	3000	4000	5000	5000	2000	3000	9000	2000	858000	947000
0.146	0.729358	0.72866	0.690094	0.691422	0.66613	0.682964		73	85000	84000	73000	65000	67000	67000	69000	72000	78000	875000	955000	73	5000	2000	7000	2000	3000	8000	4000	3000	2000	875000	955000
0.148	0.729357	0.728659	0.690093	0.691421	0.666139	0.682923		74	76000	77000	75000	56000	93000	67000	84000	75000	84000	870000	915000	74	3000	0	3000	4000	2000	3000	1000	0	3000	870000	915000
0.15	0.729355	0.728658	0.690092	0.69142	0.666156	0.682922		75	105000	67000	62000	62000	63000	51000	83000	60000	90000	916000	976000	75	2000	4000	5000	2000	6000	1000	4000	1000	2000	916000	976000
0.152	0.729354	0.728657	0.69009	0.69142	0.666193	0.682947		76	90000	80000	61000	62000	48000	78000	69000	77000	84000	850000	950000	76	1000	3000	2000	4000	1000	6000	2000	3000	4000	850000	950000
0.154	0.729352	0.728656	0.690089	0.691419	0.666206	0.682993		77	99000	74000	67000	53000	61000	55000	74000	67000	75000	916000	977000	77	1000	2000	2000	1000	3000	3000	1000	1000	2000	916000	977000
0.156	0.729351	0.728655	0.690088	0.691419	0.666228	0.683003		78	82000	75000	60000	68000	60000	55000	87000	68000	70000	825000	927000	78	2000	5000	3000	1000	1000	1000	5000	2000	5000	825000	927000
0.158	0.729349	0.728653	0.690087	0.691418	0.666203	0.683044		79	84000	67000	59000	52000	51000	67000	71000	65000	64000	870000	989000	79	4000	0	0	2000	4000	4000	6000	2000	7000	870000	989000
0.16	0.729348	0.728652	0.690086	0.691418	0.666202	0.683066		80	85000	69000	55000	46000	70000	65000	63000	56000	67000	858000	952000	80	2000	5000	1000	2000	3000	7000	0	2000	3000	858000	952000
0.162	0.729346	0.728651	0.690084	0.691417	0.666176	0.683057		81	77000	79000	52000	57000	63000	56000	67000	61000	75000	837000	957000	81	2000	3000	2000	3000	0	3000	4000	2000	0	837000	957000
0.164	0.729345	0.72865	0.690083	0.691416	0.66622	0.683053		82	69000	75000	63000	50000	67000	62000	73000	55000	71000	904000	1030000	82	2000	2000	2000	1000	3000	3000	3000	3000	2000	904000	1030000
0.166	0.729343	0.728649	0.690082	0.691416	0.666222	0.683085		83	77000	50000	55000	45000	54000	55000	71000	57000	74000	871000	935000	83	9000	5000	4000	1000	2000	3000	3000	2000	1000	871000	935000
0.168	0.729342	0.728648	0.690081	0.691415	0.666201	0.683069		84	73000	73000	48000	43000	65000	60000	61000	69000	70000	859000	883000	84	4000	2000	0	1000	7000	2000	2000	4000	3000	859000	883000
0.17	0.72934	0.728647	0.69008	0.691415	0.666201	0.683074		85	70000	60000	60000	56000	60000	46000	47000	51000	51000	866000	921000	85	3000	5000	7000	3000	3000	2000	3000	4000	1000	866000	921000
0.172	0.729339	0.728646	0.690078	0.691414	0.666227	0.683073		86	67000	76000	46000	50000	50000	41000	51000	53000	56000	867000	958000	86	2000	3000	4000	6000	4000	4000	2000	4000	1000	867000	958000
0.174	0.729337	0.728645	0.690077	0.691414	0.66622	0.683088		87	67000	64000	36000	63000	54000	43000	42000	67000	73000	883000	983000	87	2000	2000	2000	4000	3000	2000	0	2000	3000	883000	983000
0.176	0.729336	0.728644	0.690076	0.691413	0.666224	0.683087		88	69000	54000	41000	47000	34000	50000	55000	61000	61000	884000	954000	88	3000	1000	4000	1000	3000	3000	2000	4000	3000	884000	954000
0.178	0.729334	0.728643	0.690075	0.691413	0.666225	0.683106		89	68000	50000	42000	49000	51000	64000	45000	49000	59000	894000	926000	89	4000	4000	5000	2000	2000	1000	2000	3000	3000	894000	926000
0.18	0.729333	0.728642	0.690073	0.691412	0.666222	0.683106		90	63000	49000	50000	38000	47000	42000	50000	61000	65000	903000	950000	90	2000	3000	3000	2000	3000	3000	1000	6000	4000	903000	950000
0.182	0.729331	0.728641	0.690072	0.691411	0.666219	0.683136		91	58000	50000	43000	44000	40000	37000	55000	55000	46000	868000	971000	91	4000	0	3000	1000	4000	1000	3000	1000	3000	868000	971000
0.184	0.729329	0.72864	0.690071	0.691411	0.666228	0.683129		92	66000	61000	43000	40000	37000	48000	56000	36000	61000	920000	1020000	92	2000	1000	2000	1000	4000	4000	2000	4000	4000	920000	1020000
0.186	0.729328	0.728639	0.69007	0.69141	0.666224	0.683118		93	50000	57000	34000	43000	44000	55000	43000	47000	57000	865000	938000	93	1000	2000	4000	1000	5000	4000	2000	3000	3000	865000	938000
0.188	0.729326	0.728638	0.690069	0.69141	0.666213	0.683114		94	60000	56000	54000	48000	44000	37000	52000	54000	53000	881000	941000	94	3000	3000	3000	1000	2000	6000	9000	4000	3000	881000	941000
0.19	0.729325	0.728637	0.690067	0.691409	0.66624	0.683118		95	55000	53000	52000	25000	47000	36000	38000	55000	60000	868000	961000	95	3000	3000	2000	5000	3000	4000	0	3000	3000	868000	961000
0.192	0.729323	0.728636	0.690066	0.691409	0.666258	0.683182		96	50000	44000	30000	35000	41000	43000	45000	50000	54000	920000	951000	96	4000	6000	1000	5000	2000	3000	3000	6000	5000	920000	951000
0.194	0.729322	0.728635	0.690065	0.691408	0.666277	0.683177		97	48000	51000	40000	45000	39000	41000	41000	43000	69000	874000	951000	97	2000	3000	3000	7000	8000	2000	4000	2000	5000	874000	951000
0.196	0.72932	0.728633	0.690064	0.691407	0.666283	0.683197		98	66000	42000	41000	43000	34000	38000	48000	41000	54000	864000	918000	98	3000	2000	5000	5000	2000	2000	9000	3000	4000	864000	918000
0.198	0.729319	0.728632	0.690063	0.691407	0.666288	0.68319		99	59000	47000	44000	38000	38000	36000	44000	41000	52000	861000	946000	99	6000	7000	1000	2000	5000	1000	3000	4000	1000	861000	946000
0.2	0.729317	0.728631	0.690061	0.691406	0.666274	0.68319		100	64000	32000	42000	30000	40000	37000	45000	40000	51000	886000	942000	100	3000	3000	7000	6000	2000	2000	4000	1000	5000	886000	942000
0.202	0.729316	0.72863	0.69006	0.691406	0.666333	0.683204		101	41000	48000	30000	35000	31000	38000	44000	43000	51000	846000	960000	101	3000	3000	5000	4000	2000	3000	4000	3000	6000	846000	960000
0.204	0.729314	0.728629	0.690059	0.691405	0.666349	0.683181		102	45000	42000	26000	34000	36000	46000	28000	41000	41000	868000	962000	102	2000	0	2000	3000	6000	6000	3000	1000	4000	868000	962000
0.206	0.729313	0.728628	0.690058	0.691405	0.666377	0.683205		103	51000	50000	42000	34000	31000	40000	47000	37000	44000	837000	895000	103	9000	3000	1000	2000	1000	3000	0	2000	2000	837000	895000
0.208	0.729311	0.728627	0.690057	0.691404	0.666382	0.68322		104	59000	47000	30000	31000	32000	26000	40000	44000	51000	861000	939000	104	2000	6000	1000	5000	2000	3000	2000	2000	2000	861000	939000
0.21	0.72931	0.728626	0.690055	0.691404	0.666387	0.683226		105	51000	43000	25000	24000	41000	32000	32000	40000	50000	934000	948000	105	2000	2000	4000	2000	2000	4000	4000	2000	3000	934000	948000
0.212	0.729308	0.728625	0.690054	0.691403	0.66641	0.683218		106	60000	33000	40000	30000	45000	23000	47000	41000	42000	845000	968000	106	5000	3000	0	6000	0	5000	3000	2000	2000	845000	968000
0.214	0.729307	0.728624	0.690053	0.691402	0.66639	0.683234		107	32000	27000	39000	32000	26000	35000	26000	34000	31000	898000	905000	107	4000	2000	1000	2000	5000	6000	3000	2000	3000	898000	905000
0.216	0.729305	0.728623	0.690052	0.691402	0.666356	0.683208		108	28000	29000	37000	31000	37000	28000	40000	26000	42000	893000	905000	108	1000	1000	2000	3000	4000	1000	2000	6000	1000	893000	905000
0.218	0.729304	0.728622	0.69005	0.691401	0.666362	0.683208		109	56000	39000	29000	31000	32000	38000	33000	26000	42000	890000	966000	109	2000	4000	5000	4000	5000	3000	1000	3000	0	890000	966000
0.22	0.729302	0.728621	0.690049	0.691401	0.66641	0.683208		110	57000	42000	30000	28000	19000	33000	25000	40000	49000	867000	978000	110	2000	4000	4000	1000	2000	6000	4000	3000	2000	867000	978000
0.222	0.729301	0.72862	0.690048	0.6914	0.666394	0.683223		111	48000	34000	31000	38000	35000	26000	41000	45000	39000	880000	972000	111	1000	1000	5000	1000	4000	0	1000	2000	2000	880000	972000
0.224	0.729299	0.728619	0.690047	0.6914	0.666403	0.683255		112	59000	38000	31000	30000	25000	21000	37000	35000	31000	911000	961000	112	2000	1000	2000	6000	3000	7000	2000	1000	6000	911000	961000
0.226	0.729298	0.728618	0.690046	0.691399	0.666378	0.683259		113	57000	28000	26000	24000	30000	25000	38000	26000	33000	875000	965000	113	2000	1000	0	2000	3000	2000	4000	1000	3000	875000	965000
0.228	0.729296	0.728617	0.690044	0.691398	0.66639	0.683274		114	40000	35000	31000	38000	38000	23000	32000	32000	40000	920000	971000	114	1000	3000	2000	2000	2000	0	0	1000	6000	920000	971000
0.23	0.729295	0.728616	0.690043	0.691398	0.666353	0.683303		115	46000	36000	31000	28000	28000	27000	30000	26000	32000	938000	952000	115	4000	1000	2000	3000	3000	4000	9000	1000	2000	938000	952000
0.232	0.729293	0.728615	0.690042	0.691397	0.666345	0.683312		116	49000	32000	19000	26000	27000	13000	33000	23000	41000	820000	955000	116	4000	0	5000	4000	6000	0	5000	2000	2000	820000	955000
0.234	0.729292	0.728614	0.690041	0.691397	0.666382	0.683289		117	39000	35000	22000	27000	32000	25000	32000	35000	34000	859000	899000	117	2000	2000	3000	3000	2000	0	6000	2000	4000	859000	899000
0.236	0.72929	0.728612	0.69004	0.691396	0.666398	0.683271		118	41000	30000	30000	26000	28000	30000	27000	21000	45000	927000	925000	118	4000	0	3000	1000	5000	1000	1000	3000	6000	927000	925000
0.238	0.729289	0.728611	0.690038	0.691396	0.6664	0.683244		119	33000	22000	35000	12000	30000	29000	22000	30000	22000	892000	938000	119	0	2000	1000	1000	3000	5000	1000	4000	3000	892000	938000
0.24	0.729287	0.72861	0.690037	0.691395	0.666392	0.683266		120	37000	36000	33000	24000	37000	29000	28000	31000	38000	908000	903000	120	6000	5000	6000	2000	2000	2000	4000	5000	3000	908000	903000
0.242	0.729286	0.728609	0.690036	0.691395	0.666384	0.683285		121	31000	35000	23000	21000	13000	20000	36000	27000	27000	854000	923000	121	3000	4000	1000	3000	6000	5000	4000	3000	2000	854000	923000
0.244	0.729284	0.728608	0.690035	0.691394	0.666408	0.683293		122	46000	26000	20000	17000	22000	30000	27000	25000	24000	842000	942000	122	0	4000	4000	1000	3000	3000	5000	3000	5000	842000	942000
0.246	0.729283	0.728607	0.690034	0.691393	0.666385	0.683319		123	30000	15000	28000	21000	27000	28000	20000	17000	31000	928000	937000	123	4000	5000	3000	1000	3000	4000	1000	6000	4000	928000	937000
0.248	0.729281	0.728606	0.690032	0.691393	0.666374	0.683343		124	32000	30000	17000	19000	25000	21000	23000	33000	32000	919000	916000	124	3000	2000	4000	0	1000	3000	1000	4000	3000	919000	916000
0.25	0.729279	0.728605	0.690031	0.691392	0.666381	0.683373		125	34000	29000	29000	21000	14000	28000	31000	22000	34000	864000	968000	125	4000	4000	3000	3000	2000	2000	1000	2000	1000	864000	968000
0.252	0.729278	0.728604	0.69003	0.691392	0.666391	0.683332		126	27000	23000	22000	14000	27000	31000	28000	22000	21000	871000	887000	126	2000	5000	3000	4000	6000	6000	2000	1000	2000	871000	887000
0.254	0.729276	0.728603	0.690029	0.691391	0.666418	0.683313		127	32000	22000	22000	22000	21000	30000	36000	35000	26000	833000	946000	127	6000	6000	1000	3000	3000	2000	3000	4000	5000	833000	946000
0.256	0.729275	0.728602	0.690028	0.691391	0.666432	0.683275		128	43000	18000	21000	22000	19000	20000	28000	30000	34000	851000	927000	128	6000	3000	5000	5000	4000	4000	3000	1000	5000	851000	927000
0.258	0.729273	0.728601	0.690026	0.69139	0.666475	0.68327		129	25000	23000	14000	24000	26000	24000	19000	19000	11000	878000	986000	129	3000	6000	3000	4000	1000	4000	4000	4000	3000	878000	986000
0.26	0.729272	0.7286	0.690025	0.691389	0.666474	0.68329		130	22000	29000	21000	22000	19000	22000	23000	24000	20000	874000	998000	130	4000	4000	2000	2000	5000	4000	3000	3000	1000	874000	998000
0.262	0.72927	0.728599	0.690024	0.691389	0.666463	0.68331		131	36000	24000	28000	19000	26000	17000	25000	14000	18000	924000	881000	131	6000	1000	2000	6000	2000	3000	4000	2000	6000	924000	881000
0.264	0.729269	0.728598	0.690023	0.691388	0.666489	0.683322		132	27000	20000	16000	18000	21000	23000	17000	20000	26000	895000	970000	132	4000	2000	4000	7000	4000	4000	2000	4000	1000	895000	970000
0.266	0.729267	0.728597	0.690022	0.691388	0.666497	0.683313		133	35000	31000	14000	16000	25000	20000	16000	26000	30000	918000	919000	133	5000	5000	6000	3000	4000	4000	2000	2000	3000	918000	919000
0.268	0.729266	0.728596	0.69002	0.691387	0.666486	0.683323		134	37000	13000	15000	24000	20000	16000	26000	22000	36000	894000	972000	134	4000	2000	6000	3000	2000	2000	4000	3000	4000	894000	972000
0.27	0.729264	0.728595	0.690019	0.691387	0.666465	0.683319		135	27000	23000	22000	24000	29000	18000	23000	15000	23000	905000	955000	135	1000	1000	6000	2000	5000	5000	3000	6000	2000	905000	955000
0.272	0.729263	0.728594	0.690018	0.691386	0.666436	0.68329		136	24000	27000	25000	26000	18000	26000	16000	28000	20000	891000	907000	136	5000	0	2000	2000	3000	3000	5000	2000	1000	891000	907000
0.274	0.729261	0.728593	0.690017	0.691386	0.666452	0.683301		137	41000	21000	16000	28000	19000	19000	22000	22000	21000	938000	956000	137	5000	4000	4000	6000	2000	3000	3000	2000	4000	938000	956000
0.276	0.72926	0.728592	0.690016	0.691385	0.66647	0.683306		138	32000	16000	26000	25000	25000	15000	22000	13000	15000	942000	920000	138	6000	3000	2000	2000	2000	2000	5000	4000	4000	942000	920000
0.278	0.729258	0.72859	0.690014	0.691384	0.66648	0.683309		139	32000	26000	19000	32000	24000	14000	24000	22000	22000	904000	940000	139	3000	5000	5000	8000	2000	3000	3000	3000	4000	904000	940000
0.28	0.729257	0.728589	0.690013	0.691384	0.666478	0.683293		140	29000	17000	19000	12000	19000	18000	27000	22000	29000	875000	955000	140	3000	4000	1000	3000	3000	2000	8000	3000	2000	875000	955000
0.282	0.729255	0.728588	0.690012	0.691383	0.666474	0.683278		141	31000	19000	15000	16000	14000	26000	20000	20000	21000	894000	967000	141	2000	1000	1000	2000	3000	1000	3000	1000	1000	894000	967000
0.284	0.729254	0.728587	0.690011	0.691383	0.666476	0.683268		142	23000	29000	17000	12000	23000	12000	21000	34000	28000	897000	960000	142	3000	3000	3000	4000	2000	1000	2000	6000	3000	897000	960000
0.286	0.729252	0.728586	0.690009	0.691382	0.666467	0.683275		143	22000	20000	21000	18000	16000	23000	19000	26000	28000	888000	938000	143	1000	4000	3000	0	1000	2000	2000	3000	2000	888000	938000
0.288	0.729251	0.728585	0.690008	0.691382	0.666486	0.683305		144	25000	21000	21000	20000	23000	17000	25000	19000	19000	911000	918000	144	1000	2000	5000	2000	1000	1000	2000	2000	0	911000	918000
0.29	0.729249	0.728584	0.690007	0.691381	0.666482	0.683346		145	22000	23000	19000	25000	21000	22000	22000	14000	15000	865000	930000	145	3000	4000	4000	1000	0	7000	1000	6000	6000	865000	930000
0.292	0.729248	0.728583	0.690006	0.691381	0.666462	0.683357		146	17000	11000	13000	14000	17000	15000	17000	16000	17000	810000	925000	146	6000	4000	3000	6000	2000	3000	6000	1000	5000	810000	925000
0.294	0.729246	0.728582	0.690005	0.69138	0.666438	0.683366		147	26000	13000	11000	23000	14000	15000	23000	23000	20000	835000	954000	147	3000	3000	3000	3000	1000	1000	2000	2000	11000	835000	954000
0.296	0.729245	0.728581	0.690003	0.691379	0.666447	0.683376		148	29000	17000	8000	6000	22000	22000	17000	14000	21000	862000	936000	148	3000	5000	3000	5000	3000	2000	0	6000	6000	862000	936000
0.298	0.729243	0.72858	0.690002	0.691379	0.666422	0.683365		149	21000	18000	26000	13000	14000	11000	16000	11000	16000	918000	923000	149	4000	4000	5000	3000	3000	7000	1000	8000	3000	918000	923000
0.3	0.729242	0.728579	0.690001	0.691378	0.666416	0.683375		150	34000	19000	20000	21000	11000	10000	18000	11000	15000	852000	938000	150	3000	0	2000	5000	4000	1000	3000	4000	2000	852000	938000
0.302	0.72924	0.728578	0.69	0.691378	0.6664	0.683379		151	28000	20000	19000	14000	20000	14000	13000	16000	15000	865000	952000	151	2000	2000	1000	3000	4000	8000	3000	2000	2000	865000	952000
0.304	0.729239	0.728577	0.689999	0.691377	0.666406	0.683379		152	24000	14000	15000	23000	18000	13000	20000	20000	20000	858000	966000	152	3000	5000	2000	2000	2000	3000	1000	4000	2000	858000	966000
0.306	0.729237	0.728576	0.689997	0.691377	0.666405	0.683379		153	27000	14000	13000	18000	18000	15000	17000	16000	25000	894000	931000	153	3000	3000	2000	4000	5000	1000	2000	1000	3000	894000	931000
0.308	0.729236	0.728575	0.689996	0.691376	0.666399	0.683376		154	22000	16000	12000	14000	15000	18000	6000	16000	13000	900000	926000	154	7000	5000	3000	1000	2000	4000	3000	2000	2000	900000	926000
0.31	0.729234	0.728574	0.689995	0.691375	0.666376	0.683357		155	24000	18000	18000	16000	15000	13000	14000	10000	23000	876000	947000	155	3000	4000	4000	3000	0	4000	4000	3000	1000	876000	947000
0.312	0.729233	0.728573	0.689994	0.691375	0.666353	0.683378		156	25000	14000	17000	17000	15000	7000	14000	18000	11000	886000	982000	156	4000	3000	2000	1000	3000	2000	4000	3000	4000	886000	982000
0.314	0.729231	0.728572	0.689993	0.691374	0.666331	0.683331		157	16000	24000	20000	17000	15000	19000	13000	11000	22000	917000	933000	157	3000	2000	5000	2000	3000	3000	4000	6000	3000	917000	933000
0.316	0.72923	0.728571	0.689991	0.691374	0.666329	0.683358		158	25000	14000	12000	13000	15000	16000	11000	12000	11000	870000	966000	158	4000	2000	6000	4000	4000	4000	2000	1000	3000	870000	966000
0.318	0.729228	0.72857	0.68999	0.691373	0.666319	0.683359		159	29000	19000	19000	6000	12000	16000	19000	16000	23000	910000	924000	159	3000	7000	3000	4000	2000	3000	7000	5000	2000	910000	924000
0.32	0.729227	0.728569	0.689989	0.691373	0.666337	0.683364		160	16000	18000	20000	20000	14000	11000	10000	16000	18000	898000	936000	160	3000	5000	3000	4000	3000	6000	4000	4000	5000	898000	936000
0.322	0.729225	0.728567	0.689988	0.691372	0.666315	0.683376		161	14000	29000	26000	14000	12000	13000	14000	15000	16000	877000	953000	161	2000	2000	2000	3000	4000	0	2000	3000	3000	877000	953000
0.324	0.729224	0.728566	0.689987	0.691372	0.666325	0.683395		162	18000	15000	16000	16000	25000	15000	17000	19000	15000	914000	950000	162	3000	5000	2000	6000	2000	4000	1000	2000	3000	914000	950000
0.326	0.729222	0.728565	0.689985	0.691371	0.666354	0.683414		163	34000	16000	12000	15000	18000	9000	15000	19000	17000	885000	894000	163	4000	1000	2000	3000	7000	4000	8000	1000	1000	885000	894000
0.328	0.729221	0.728564	0.689984	0.69137	0.666373	0.683399		164	27000	21000	14000	19000	19000	17000	10000	15000	9000	912000	895000	164	5000	2000	2000	3000	2000	2000	4000	1000	1000	912000	895000
0.33	0.729219	0.728563	0.689983	0.69137	0.666365	0.683438		165	32000	12000	17000	14000	9000	8000	18000	15000	13000	872000	1010000	165	3000	2000	0	1000	4000	3000	4000	2000	6000	872000	1010000
0.332	0.729218	0.728562	0.689982	0.691369	0.66637	0.683427		166	25000	15000	22000	5000	7000	14000	14000	13000	13000	895000	952000	166	1000	5000	7000	3000	1000	3000	2000	2000	3000	895000	952000
0.334	0.729216	0.728561	0.689981	0.691369	0.666379	0.683397		167	25000	14000	18000	11000	14000	16000	11000	20000	12000	866000	947000	167	1000	2000	5000	4000	0	1000	1000	2000	4000	866000	947000
0.336	0.729215	0.72856	0.689979	0.691368	0.666374	0.683388		168	19000	24000	20000	19000	9000	16000	15000	13000	20000	863000	880000	168	6000	1000	3000	3000	2000	3000	2000	2000	2000	863000	880000
0.338	0.729213	0.728559	0.689978	0.691368	0.666346	0.683379		169	16000	14000	14000	16000	12000	10000	17000	11000	21000	906000	894000	169	5000	3000	2000	3000	5000	4000	1000	3000	1000	906000	894000
0.34	0.729212	0.728558	0.689977	0.691367	0.66633	0.683375		170	12000	18000	13000	11000	15000	18000	20000	23000	23000	877000	949000	170	3000	7000	3000	2000	8000	1000	5000	6000	5000	877000	949000
0.342	0.72921	0.728557	0.689976	0.691367	0.666328	0.683361		171	18000	13000	13000	14000	12000	13000	12000	20000	6000	857000	867000	171	3000	2000	3000	5000	2000	4000	0	2000	3000	857000	867000
0.344	0.729209	0.728556	0.689975	0.691366	0.666322	0.683375		172	21000	20000	12000	11000	14000	8000	9000	13000	17000	866000	873000	172	4000	2000	4000	1000	2000	3000	1000	4000	1000	866000	873000
0.346	0.729207	0.728555	0.689973	0.691365	0.666352	0.683378		173	16000	19000	19000	9000	12000	14000	12000	20000	13000	904000	893000	173	8000	5000	5000	4000	0	3000	1000	0	3000	904000	893000
0.348	0.729206	0.728554	0.689972	0.691365	0.666321	0.683386		174	17000	17000	17000	10000	8000	13000	15000	15000	10000	877000	894000	174	4000	6000	3000	2000	1000	1000	3000	3000	0	877000	894000
0.35	0.729204	0.728553	0.689971	0.691364	0.666334	0.683409		175	21000	19000	16000	24000	15000	8000	9000	18000	16000	946000	967000	175	4000	2000	3000	0	3000	4000	1000	3000	4000	946000	967000
0.352	0.729203	0.728552	0.68997	0.691364	0.666333	0.683426		176	14000	12000	14000	15000	14000	8000	14000	15000	16000	891000	905000	176	5000	1000	6000	4000	3000	1000	2000	8000	3000	891000	905000
0.354	0.729201	0.728551	0.689969	0.691363	0.666335	0.683452		177	20000	19000	15000	16000	15000	13000	14000	10000	13000	840000	958000	177	3000	3000	6000	2000	1000	5000	2000	3000	5000	840000	958000
0.356	0.7292	0.72855	0.689968	0.691363	0.666316	0.683435		178	17000	25000	10000	9000	10000	23000	13000	13000	19000	825000	931000	178	4000	3000	1000	1000	0	2000	2000	1000	7000	825000	931000
0.358	0.729198	0.728549	0.689966	0.691362	0.666327	0.683418		179	15000	12000	16000	5000	16000	13000	10000	10000	17000	906000	940000	179	4000	9000	0	3000	2000	4000	4000	2000	2000	906000	940000
0.36	0.729197	0.728548	0.689965	0.691361	0.666331	0.68343		180	15000	16000	14000	14000	14000	18000	18000	13000	10000	845000	989000	180	5000	4000	1000	4000	2000	1000	3000	7000	5000	845000	989000
0.362	0.729195	0.728547	0.689964	0.691361	0.666339	0.683443		181	12000	7000	13000	11000	10000	15000	12000	13000	11000	927000	963000	181	4000	5000	4000	2000	2000	4000	2000	1000	1000	927000	963000
0.364	0.729194	0.728546	0.689963	0.69136	0.666323	0.683446		182	17000	15000	10000	12000	10000	16000	18000	11000	15000	917000	946000	182	3000	2000	4000	2000	1000	4000	6000	1000	1000	917000	946000
0.366	0.729192	0.728545	0.689962	0.69136	0.666321	0.68341		183	17000	12000	15000	11000	16000	18000	6000	15000	13000	884000	888000	183	0	6000	3000	3000	4000	3000	2000	3000	4000	884000	888000
0.368	0.729191	0.728543	0.68996	0.691359	0.666338	0.683411		184	17000	13000	7000	15000	11000	12000	7000	12000	11000	865000	954000	184	2000	3000	2000	3000	4000	1000	4000	1000	1000	865000	954000
0.37	0.729189	0.728542	0.689959	0.691359	0.666339	0.683434		185	20000	13000	15000	11000	11000	8000	17000	14000	11000	852000	975000	185	3000	3000	1000	3000	4000	3000	6000	2000	2000	852000	975000
0.372	0.729188	0.728541	0.689958	0.691358	0.66631	0.683417		186	19000	14000	13000	13000	17000	10000	23000	10000	15000	844000	898000	186	4000	6000	2000	2000	3000	5000	2000	1000	6000	844000	898000
0.374	0.729186	0.72854	0.689957	0.691358	0.666314	0.683424		187	17000	17000	16000	11000	13000	13000	10000	15000	8000	857000	954000	187	5000	3000	5000	5000	3000	3000	4000	2000	5000	857000	954000
0.376	0.729185	0.728539	0.689956	0.691357	0.666313	0.68344		188	15000	16000	11000	12000	6000	13000	10000	12000	11000	898000	926000	188	1000	1000	3000	2000	5000	2000	5000	4000	1000	898000	926000
0.378	0.729183	0.728538	0.689954	0.691356	0.666293	0.683435		189	20000	22000	14000	9000	12000	12000	12000	9000	11000	925000	953000	189	2000	6000	1000	1000	2000	3000	2000	0	3000	925000	953000
0.38	0.729182	0.728537	0.689953	0.691356	0.666276	0.683439		190	6000	12000	22000	15000	10000	11000	10000	13000	14000	834000	909000	190	4000	5000	5000	1000	4000	2000	1000	1000	2000	834000	909000
0.382	0.72918	0.728536	0.689952	0.691355	0.666268	0.683467		191	17000	18000	10000	14000	19000	14000	11000	16000	6000	901000	965000	191	2000	3000	5000	2000	6000	2000	3000	7000	3000	901000	965000
0.384	0.729179	0.728535	0.689951	0.691355	0.666269	0.683478		192	15000	13000	12000	13000	9000	9000	11000	18000	15000	908000	990000	192	3000	5000	2000	5000	6000	2000	1000	2000	1000	908000	990000
0.386	0.729177	0.728534	0.68995	0.691354	0.666252	0.683458		193	21000	11000	15000	17000	8000	9000	11000	9000	15000	880000	914000	193	3000	4000	1000	2000	1000	2000	8000	4000	7000	880000	914000
0.388	0.729176	0.728533	0.689948	0.691354	0.666274	0.683452		194	15000	21000	12000	23000	6000	13000	10000	15000	9000	853000	924000	194	2000	5000	5000	5000	4000	0	3000	5000	1000	853000	924000
0.39	0.729174	0.728532	0.689947	0.691353	0.666268	0.683473		195	18000	21000	13000	15000	22000	17000	10000	10000	7000	858000	927000	195	0	2000	4000	2000	2000	2000	2000	4000	2000	858000	927000
0.392	0.729173	0.728531	0.689946	0.691353	0.666279	0.683467		196	12000	11000	19000	9000	14000	13000	13000	10000	12000	904000	924000	196	2000	2000	2000	2000	2000	3000	2000	1000	2000	904000	924000
0.394	0.729171	0.72853	0.689945	0.691352	0.666283	0.683495		197	15000	19000	18000	11000	14000	11000	13000	15000	7000	856000	1010000	197	5000	1000	3000	3000	4000	4000	4000	1000	1000	856000	1010000
0.396	0.72917	0.728529	0.689944	0.691351	0.666283	0.683498		198	16000	24000	10000	12000	8000	6000	14000	16000	15000	860000	925000	198	2000	6000	4000	3000	4000	2000	0	2000	2000	860000	925000
0.398	0.729168	0.728528	0.689942	0.691351	0.6663	0.683514		199	15000	14000	11000	13000	17000	14000	12000	12000	9000	892000	953000	199	5000	1000	4000	4000	3000	2000	0	2000	3000	892000	953000
0.4	0.729167	0.728527	0.689941	0.69135	0.666261	0.683494		200	10000	10000	10000	14000	15000	9000	18000	10000	12000	865000	971000	200	3000	4000	2000	1000	3000	4000	2000	2000	5000	865000	971000
0.402	0.729165	0.728526	0.68994	0.69135	0.666272	0.683539		201	10000	17000	12000	16000	7000	11000	15000	12000	10000	906000	943000	201	3000	3000	5000	2000	4000	5000	1000	4000	4000	906000	943000
0.404	0.729164	0.728525	0.689939	0.691349	0.666307	0.683537		202	13000	13000	19000	10000	11000	19000	15000	9000	5000	891000	1010000	202	2000	3000	2000	4000	7000	2000	4000	3000	2000	891000	1010000
0.406	0.729162	0.728524	0.689938	0.691349	0.666307	0.683512		203	8000	17000	10000	10000	21000	20000	8000	11000	11000	835000	962000	203	4000	2000	7000	2000	4000	2000	0	5000	0	835000	962000
0.408	0.729161	0.728523	0.689936	0.691348	0.666294	0.683527		204	16000	13000	11000	6000	16000	10000	10000	6000	14000	910000	997000	204	3000	2000	5000	3000	3000	4000	4000	7000	3000	910000	997000
0.41	0.729159	0.728522	0.689935	0.691347	0.666297	0.683552		205	18000	13000	14000	15000	13000	12000	7000	9000	8000	858000	983000	205	3000	4000	3000	3000	1000	4000	0	4000	6000	858000	983000
0.412	0.729158	0.728521	0.689934	0.691347	0.666331	0.683565		206	14000	8000	16000	17000	14000	12000	16000	9000	11000	859000	909000	206	5000	3000	2000	3000	4000	6000	4000	2000	3000	859000	909000
0.414	0.729156	0.72852	0.689933	0.691346	0.666331	0.68358		207	14000	9000	16000	9000	15000	11000	11000	4000	12000	934000	930000	207	5000	4000	3000	5000	2000	1000	9000	2000	6000	934000	930000
0.416	0.729155	0.728519	0.689932	0.691346	0.666349	0.683587		208	15000	7000	8000	16000	11000	9000	17000	9000	11000	871000	954000	208	1000	3000	1000	3000	4000	4000	3000	1000	2000	871000	954000
0.418	0.729153	0.728517	0.68993	0.691345	0.666354	0.68356		209	19000	14000	17000	10000	8000	18000	7000	21000	8000	924000	928000	209	4000	3000	6000	2000	0	2000	5000	2000	2000	924000	928000
0.42	0.729152	0.728516	0.689929	0.691345	0.666359	0.683554		210	19000	14000	12000	11000	11000	11000	17000	16000	14000	816000	913000	210	7000	6000	4000	2000	3000	4000	6000	5000	4000	816000	913000
0.422	0.72915	0.728515	0.689928	0.691344	0.666364	0.68356		211	14000	16000	17000	12000	16000	9000	7000	12000	9000	875000	970000	211	0	1000	3000	7000	1000	0	2000	1000	2000	875000	970000
0.424	0.729149	0.728514	0.689927	0.691344	0.666357	0.683546		212	21000	13000	6000	15000	11000	15000	13000	5000	7000	920000	960000	212	3000	0	0	1000	5000	3000	6000	2000	4000	920000	960000
0.426	0.729147	0.728513	0.689926	0.691343	0.666365	0.683527		213	15000	12000	9000	13000	14000	6000	15000	13000	15000	914000	883000	213	3000	3000	3000	4000	1000	2000	2000	3000	3000	914000	883000
0.428	0.729146	0.728512	0.689925	0.691342	0.666376	0.683503		214	11000	9000	10000	10000	14000	9000	9000	13000	3000	908000	910000	214	4000	8000	3000	7000	1000	5000	3000	5000	2000	908000	910000
0.43	0.729144	0.728511	0.689923	0.691342	0.666361	0.683474		215	12000	15000	12000	10000	10000	12000	14000	6000	8000	893000	941000	215	3000	2000	3000	4000	0	1000	3000	2000	4000	893000	941000
0.432	0.729143	0.72851	0.689922	0.691341	0.666364	0.683454		216	11000	13000	15000	17000	12000	8000	15000	7000	10000	887000	935000	216	2000	4000	4000	1000	4000	2000	1000	6000	5000	887000	935000
0.434	0.729141	0.728509	0.689921	0.691341	0.666371	0.683473		217	15000	24000	11000	19000	13000	12000	4000	8000	12000	913000	963000	217	4000	1000	2000	0	7000	1000	3000	5000	3000	913000	963000
0.436	0.72914	0.728508	0.68992	0.69134	0.666382	0.683463		218	10000	12000	12000	8000	11000	4000	11000	12000	6000	877000	940000	218	0	3000	1000	3000	2000	3000	5000	2000	5000	877000	940000
0.438	0.729138	0.728507	0.689919	0.69134	0.666372	0.68347		219	17000	14000	4000	5000	11000	9000	10000	13000	6000	914000	967000	219	3000	2000	4000	1000	0	0	1000	3000	2000	914000	967000
0.44	0.729137	0.728506	0.689917	0.691339	0.666347	0.683433		220	14000	10000	9000	10000	12000	15000	9000	15000	7000	844000	1010000	220	2000	3000	4000	2000	2000	3000	5000	6000	2000	844000	1010000
0.442	0.729135	0.728505	0.689916	0.691339	0.666331	0.683421		221	12000	13000	14000	12000	13000	6000	18000	8000	9000	861000	984000	221	3000	2000	5000	4000	2000	2000	3000	4000	2000	861000	984000
0.444	0.729134	0.728504	0.689915	0.691338	0.666318	0.683413		222	16000	17000	14000	7000	16000	7000	8000	8000	15000	931000	977000	222	6000	8000	5000	7000	1000	2000	3000	1000	0	931000	977000
0.446	0.729132	0.728503	0.689914	0.691337	0.666316	0.683419		223	14000	11000	14000	9000	12000	17000	6000	12000	6000	881000	946000	223	5000	2000	5000	5000	1000	6000	2000	3000	5000	881000	946000
0.448	0.729131	0.728502	0.689913	0.691337	0.666334	0.683398		224	8000	24000	16000	9000	10000	14000	10000	9000	13000	879000	951000	224	3000	4000	4000	6000	1000	4000	4000	4000	4000	879000	951000
0.45	0.729129	0.728501	0.689911	0.691336	0.666325	0.683395		225	14000	11000	8000	13000	7000	15000	7000	15000	14000	872000	962000	225	3000	4000	1000	2000	6000	2000	1000	2000	6000	872000	962000
0.452	0.729128	0.7285	0.68991	0.691336	0.666312	0.683406		226	11000	15000	11000	15000	13000	14000	12000	7000	16000	832000	911000	226	5000	5000	6000	5000	10000	0	4000	1000	3000	832000	911000
0.454	0.729126	0.728499	0.689909	0.691335	0.666325	0.683412		227	13000	9000	11000	8000	5000	8000	8000	12000	9000	919000	930000	227	2000	3000	4000	3000	3000	1000	2000	3000	4000	919000	930000
0.456	0.729125	0.728498	0.689908	0.691335	0.666372	0.683422		228	10000	12000	11000	12000	18000	16000	9000	6000	6000	906000	912000	228	5000	4000	2000	3000	0	2000	2000	2000	4000	906000	912000
0.458	0.729123	0.728497	0.689907	0.691334	0.666368	0.683424		229	12000	17000	7000	12000	11000	16000	16000	8000	10000	937000	931000	229	4000	4000	1000	1000	0	2000	2000	3000	4000	937000	931000
0.46	0.729122	0.728496	0.689906	0.691334	0.666362	0.683429		230	14000	19000	17000	16000	12000	6000	10000	12000	11000	861000	959000	230	6000	3000	3000	4000	3000	2000	1000	3000	4000	861000	959000
0.462	0.72912	0.728495	0.689904	0.691333	0.666347	0.683448		231	18000	8000	9000	12000	13000	7000	6000	5000	6000	859000	960000	231	6000	2000	3000	2000	0	2000	4000	5000	6000	859000	960000
0.464	0.729119	0.728494	0.689903	0.691332	0.666345	0.683435		232	15000	9000	19000	14000	12000	11000	11000	13000	7000	867000	969000	232	6000	3000	3000	5000	1000	4000	0	0	3000	867000	969000
0.466	0.729117	0.728493	0.689902	0.691332	0.666341	0.68344		233	9000	10000	12000	11000	14000	10000	13000	15000	21000	871000	910000	233	3000	2000	5000	2000	6000	3000	4000	3000	0	871000	910000
0.468	0.729116	0.728492	0.689901	0.691331	0.66636	0.683435		234	12000	17000	15000	10000	11000	11000	10000	11000	11000	861000	971000	234	5000	4000	2000	4000	0	2000	4000	3000	3000	861000	971000
0.47	0.729114	0.72849	0.6899	0.691331	0.666357	0.68343		235	21000	10000	10000	16000	22000	7000	11000	8000	8000	854000	957000	235	1000	3000	2000	3000	1000	3000	3000	1000	4000	854000	957000
0.472	0.729113	0.728489	0.689898	0.69133	0.666359	0.683434		236	12000	15000	15000	19000	17000	11000	10000	12000	10000	904000	904000	236	2000	3000	2000	3000	1000	2000	3000	2000	1000	904000	904000
0.474	0.729111	0.728488	0.689897	0.69133	0.666345	0.683421		237	15000	16000	11000	14000	6000	12000	16000	13000	14000	888000	1010000	237	7000	3000	0	3000	2000	7000	6000	3000	2000	888000	1010000
0.476	0.72911	0.728487	0.689896	0.691329	0.666326	0.683428		238	14000	12000	8000	13000	14000	14000	15000	9000	14000	864000	908000	238	3000	7000	0	4000	4000	2000	5000	1000	4000	864000	908000
0.478	0.729108	0.728486	0.689895	0.691329	0.66632	0.683433		239	8000	11000	14000	16000	8000	11000	8000	7000	9000	952000	1010000	239	1000	4000	2000	4000	3000	6000	0	6000	4000	952000	1010000
0.48	0.729107	0.728485	0.689894	0.691328	0.666333	0.683434		240	10000	9000	9000	2000	9000	14000	13000	11000	9000	899000	955000	240	3000	3000	4000	3000	2000	2000	3000	6000	1000	899000	955000
0.482	0.729105	0.728484	0.689892	0.691327	0.666339	0.68347		241	16000	14000	6000	9000	11000	19000	8000	12000	12000	859000	892000	241	5000	1000	2000	7000	2000	5000	2000	2000	4000	859000	892000
0.484	0.729104	0.728483	0.689891	0.691327	0.666349	0.683468		242	11000	12000	15000	8000	11000	16000	9000	5000	12000	922000	902000	242	8000	0	6000	1000	2000	1000	6000	2000	5000	922000	902000
0.486	0.729102	0.728482	0.68989	0.691326	0.666326	0.683469		243	12000	8000	10000	12000	8000	11000	14000	8000	8000	906000	959000	243	2000	4000	4000	4000	1000	1000	1000	1000	3000	906000	959000
0.488	0.729101	0.728481	0.689889	0.691326	0.666315	0.683466		244	14000	12000	16000	8000	10000	7000	13000	11000	18000	874000	982000	244	3000	2000	1000	1000	3000	3000	3000	2000	2000	874000	982000
0.49	0.729099	0.72848	0.689888	0.691325	0.666302	0.683453		245	14000	13000	15000	10000	11000	12000	8000	10000	15000	915000	1000000	245	6000	5000	1000	6000	2000	2000	6000	1000	5000	915000	1000000
0.492	0.729098	0.728479	0.689887	0.691325	0.666318	0.683436		246	13000	17000	9000	8000	17000	11000	8000	5000	9000	848000	966000	246	3000	0	1000	6000	6000	4000	7000	6000	0	848000	966000
0.494	0.729096	0.728478	0.689885	0.691324	0.666293	0.683445		247	11000	12000	14000	7000	9000	9000	10000	16000	15000	862000	922000	247	4000	3000	2000	3000	6000	6000	3000	2000	2000	862000	922000
0.496	0.729095	0.728477	0.689884	0.691324	0.666268	0.683462		248	14000	14000	15000	15000	7000	18000	9000	2000	9000	887000	986000	248	3000	4000	3000	3000	3000	7000	1000	4000	6000	887000	986000
0.498	0.729093	0.728476	0.689883	0.691323	0.666302	0.683463		249	14000	11000	10000	20000	11000	9000	13000	12000	8000	871000	920000	249	6000	6000	6000	2000	3000	2000	3000	4000	5000	871000	920000
0.5	0.729092	0.728475	0.689882	0.691322	0.66633	0.683482		250	3000	10000	13000	11000	18000	7000	8000	9000	10000	849000	980000	250	4000	7000	3000	3000	1000	2000	2000	5000	5000	849000	980000
0.502	0.72909	0.728474	0.689881	0.691322	0.666355	0.683487		251	18000	8000	6000	12000	12000	9000	14000	15000	11000	875000	956000	251	4000	2000	6000	0	1000	2000	1000	2000	3000	875000	956000
0.504	0.729089	0.728473	0.689879	0.691321	0.66635	0.683534		252	9000	15000	11000	16000	19000	13000	14000	15000	13000	841000	944000	252	1000	3000	5000	2000	3000	2000	4000	2000	3000	841000	944000
0.506	0.729087	0.728472	0.689878	0.691321	0.666393	0.683526		253	10000	13000	19000	14000	13000	11000	11000	10000	10000	894000	918000	253	4000	5000	4000	2000	2000	4000	3000	5000	1000	894000	918000
0.508	0.729086	0.728471	0.689877	0.69132	0.666398	0.683514		254	16000	7000	9000	6000	8000	6000	16000	11000	6000	886000	952000	254	6000	3000	4000	4000	3000	2000	3000	5000	2000	886000	952000
0.51	0.729084	0.72847	0.689876	0.69132	0.666409	0.683513		255	13000	15000	9000	14000	13000	6000	9000	13000	16000	883000	956000	255	3000	1000	3000	1000	7000	7000	5000	4000	5000	883000	956000
0.512	0.729083	0.728469	0.689875	0.691319	0.666405	0.683527		256	20000	11000	14000	7000	17000	10000	13000	11000	10000	905000	944000	256	3000	2000	4000	5000	3000	2000	4000	0	2000	905000	944000
0.514	0.729081	0.728468	0.689874	0.691318	0.666415	0.683525		257	8000	16000	12000	13000	9000	14000	10000	9000	11000	868000	903000	257	1000	1000	1000	5000	3000	2000	4000	2000	1000	868000	903000
0.516	0.72908	0.728467	0.689872	0.691318	0.666395	0.683554		258	11000	20000	14000	13000	8000	13000	10000	6000	9000	886000	975000	258	4000	3000	5000	2000	1000	4000	5000	0	1000	886000	975000
0.518	0.729078	0.728466	0.689871	0.691317	0.666379	0.683586		259	12000	17000	16000	12000	5000	8000	16000	15000	6000	902000	945000	259	2000	3000	1000	3000	4000	6000	3000	5000	2000	902000	945000
0.52	0.729077	0.728465	0.68987	0.691317	0.666364	0.683584		260	13000	11000	10000	11000	14000	10000	8000	4000	5000	893000	989000	260	2000	0	5000	5000	5000	4000	2000	4000	2000	893000	989000
0.522	0.729075	0.728464	0.689869	0.691316	0.666365	0.683576		261	19000	14000	10000	9000	10000	12000	7000	8000	12000	900000	915000	261	2000	6000	2000	2000	3000	0	3000	2000	2000	900000	915000
0.524	0.729074	0.728463	0.689868	0.691316	0.666345	0.683562		262	13000	22000	11000	4000	12000	10000	8000	9000	11000	855000	974000	262	1000	2000	3000	1000	4000	1000	4000	1000	0	855000	974000
0.526	0.729072	0.728461	0.689866	0.691315	0.666357	0.683562		263	12000	8000	14000	8000	9000	7000	6000	11000	7000	849000	977000	263	5000	6000	1000	2000	3000	1000	5000	4000	6000	849000	977000
0.528	0.729071	0.72846	0.689865	0.691315	0.66635	0.683575		264	17000	17000	18000	11000	11000	12000	8000	13000	8000	922000	895000	264	6000	2000	4000	4000	3000	2000	3000	4000	2000	922000	895000
0.53	0.729069	0.728459	0.689864	0.691314	0.666363	0.683593		265	13000	10000	12000	8000	15000	14000	6000	15000	11000	882000	979000	265	3000	5000	2000	2000	4000	2000	2000	1000	5000	882000	979000
0.532	0.729068	0.728458	0.689863	0.691313	0.666366	0.68357		266	14000	10000	10000	8000	10000	10000	15000	11000	9000	875000	970000	266	5000	0	2000	2000	0	2000	2000	3000	7000	875000	970000
0.534	0.729066	0.728457	0.689862	0.691313	0.66633	0.683586		267	10000	13000	8000	16000	13000	8000	12000	12000	5000	862000	942000	267	4000	5000	2000	2000	1000	0	2000	3000	3000	862000	942000
0.536	0.729065	0.728456	0.689861	0.691312	0.66635	0.683587		268	11000	13000	9000	8000	10000	15000	13000	11000	11000	898000	949000	268	2000	1000	3000	2000	2000	2000	2000	5000	4000	898000	949000
0.538	0.729063	0.728455	0.689859	0.691312	0.666372	0.683595		269	7000	8000	16000	15000	10000	8000	12000	8000	6000	912000	950000	269	2000	6000	3000	3000	2000	3000	2000	6000	1000	912000	950000
0.54	0.729062	0.728454	0.689858	0.691311	0.666392	0.683596		270	15000	5000	13000	18000	8000	8000	11000	9000	12000	938000	920000	270	5000	2000	3000	2000	7000	0	5000	1000	1000	938000	920000
0.542	0.729061	0.728453	0.689857	0.691311	0.666436	0.683602		271	14000	16000	12000	10000	11000	17000	9000	13000	4000	881000	920000	271	5000	2000	4000	3000	2000	3000	9000	2000	6000	881000	920000
0.544	0.729059	0.728452	0.689856	0.69131	0.666425	0.683586		272	17000	15000	8000	13000	13000	9000	11000	16000	8000	846000	939000	272	3000	6000	4000	4000	1000	4000	0	3000	0	846000	939000
0.546	0.729058	0.728451	0.689855	0.69131	0.666417	0.683589		273	8000	12000	14000	17000	14000	11000	10000	10000	9000	880000	915000	273	7000	1000	2000	2000	3000	5000	5000	2000	3000	880000	915000
0.548	0.729056	0.72845	0.689853	0.691309	0.666428	0.683585		274	16000	8000	14000	7000	9000	15000	13000	8000	7000	922000	962000	274	2000	4000	2000	2000	4000	3000	3000	3000	10000	922000	962000
0.55	0.729055	0.728449	0.689852	0.691308	0.666397	0.683593		275	17000	12000	12000	12000	8000	11000	8000	6000	11000	864000	932000	275	4000	2000	3000	4000	2000	0	2000	6000	3000	864000	932000
0.552	0.729053	0.728448	0.689851	0.691308	0.666372	0.683583		276	6000	12000	16000	13000	12000	11000	10000	10000	5000	874000	925000	276	3000	4000	1000	3000	1000	2000	2000	2000	5000	874000	925000
0.554	0.729052	0.728447	0.68985	0.691307	0.666345	0.683571		277	15000	7000	15000	8000	11000	19000	16000	11000	9000	841000	934000	277	4000	2000	3000	2000	4000	8000	4000	3000	4000	841000	934000
0.556	0.72905	0.728446	0.689849	0.691307	0.666352	0.683547		278	12000	13000	11000	19000	19000	6000	8000	12000	13000	862000	972000	278	1000	1000	1000	2000	2000	5000	2000	6000	8000	862000	972000
0.558	0.729049	0.728445	0.689848	0.691306	0.666331	0.683526		279	9000	15000	6000	14000	9000	15000	13000	11000	11000	900000	961000	279	1000	2000	6000	2000	3000	0	2000	2000	4000	900000	961000
0.56	0.729047	0.728444	0.689846	0.691306	0.666334	0.683514		280	20000	18000	10000	13000	12000	17000	7000	13000	13000	939000	927000	280	4000	5000	3000	6000	4000	2000	4000	5000	5000	939000	927000
0.562	0.729046	0.728443	0.689845	0.691305	0.666346	0.683519		281	5000	7000	8000	7000	16000	11000	10000	10000	5000	841000	951000	281	4000	4000	2000	4000	6000	7000	1000	1000	3000	841000	951000
0.564	0.729044	0.728442	0.689844	0.691305	0.666351	0.6835		282	11000	14000	9000	8000	7000	13000	14000	15000	14000	856000	996000	282	2000	4000	1000	6000	0	2000	1000	7000	2000	856000	996000
0.566	0.729043	0.728441	0.689843	0.691304	0.666358	0.683513		283	20000	13000	13000	3000	14000	5000	7000	10000	8000	884000	1020000	283	5000	1000	2000	4000	3000	3000	2000	6000	6000	884000	1020000
0.568	0.729041	0.72844	0.689842	0.691303	0.666395	0.683499		284	10000	12000	12000	12000	9000	10000	3000	7000	5000	902000	959000	284	4000	1000	4000	6000	2000	4000	4000	6000	2000	902000	959000
0.57	0.72904	0.728439	0.68984	0.691303	0.666411	0.683514		285	23000	11000	6000	6000	7000	12000	12000	11000	9000	911000	937000	285	4000	2000	2000	4000	1000	1000	4000	2000	3000	911000	937000
0.572	0.729038	0.728438	0.689839	0.691302	0.666392	0.683532		286	13000	13000	17000	12000	13000	12000	9000	13000	11000	920000	912000	286	5000	4000	3000	3000	4000	3000	4000	3000	3000	920000	912000
0.574	0.729037	0.728437	0.689838	0.691302	0.666387	0.683507		287	14000	15000	16000	10000	10000	10000	12000	8000	11000	908000	1020000	287	4000	1000	4000	2000	2000	2000	2000	1000	6000	908000	1020000
0.576	0.729035	0.728436	0.689837	0.691301	0.666373	0.683529		288	11000	12000	9000	14000	6000	13000	6000	11000	8000	877000	943000	288	3000	2000	4000	4000	6000	6000	1000	1000	1000	877000	943000
0.578	0.729034	0.728435	0.689836	0.691301	0.666345	0.68353		289	19000	12000	14000	11000	9000	8000	13000	16000	6000	953000	1010000	289	5000	4000	1000	1000	0	2000	2000	3000	3000	953000	1010000
0.58	0.729032	0.728434	0.689835	0.6913	0.666353	0.683553		290	9000	12000	15000	7000	9000	8000	11000	7000	7000	880000	927000	290	1000	9000	2000	5000	3000	2000	7000	3000	4000	880000	927000
0.582	0.729031	0.728433	0.689833	0.6913	0.66637	0.683553		291	15000	12000	12000	15000	8000	6000	9000	11000	10000	881000	942000	291	2000	5000	4000	5000	2000	1000	3000	3000	1000	881000	942000
0.584	0.729029	0.728432	0.689832	0.691299	0.666356	0.683577		292	10000	13000	7000	9000	8000	9000	8000	8000	6000	870000	937000	292	3000	3000	4000	5000	2000	0	3000	6000	3000	870000	937000
0.586	0.729028	0.728431	0.689831	0.691298	0.666339	0.683593		293	12000	15000	14000	12000	17000	11000	11000	10000	4000	928000	951000	293	1000	1000	2000	4000	3000	1000	2000	1000	3000	928000	951000
0.588	0.729026	0.728429	0.68983	0.691298	0.666348	0.683568		294	16000	11000	14000	11000	15000	16000	11000	8000	6000	860000	943000	294	2000	2000	2000	3000	1000	0	2000	2000	4000	860000	943000
0.59	0.729025	0.728428	0.689829	0.691297	0.666362	0.683557		295	15000	10000	16000	11000	9000	9000	8000	7000	14000	888000	946000	295	3000	6000	5000	3000	1000	3000	1000	2000	3000	888000	946000
0.592	0.729023	0.728427	0.689828	0.691297	0.66634	0.683578		296	12000	16000	18000	6000	15000	8000	10000	8000	6000	863000	917000	296	4000	6000	1000	1000	3000	5000	0	2000	5000	863000	917000
0.594	0.729022	0.728426	0.689826	0.691296	0.666325	0.68356		297	10000	10000	11000	14000	13000	10000	8000	10000	6000	896000	974000	297	4000	3000	4000	3000	4000	2000	7000	2000	4000	896000	974000
0.596	0.72902	0.728425	0.689825	0.691296	0.666302	0.683582		298	11000	12000	8000	11000	17000	8000	7000	10000	2000	879000	954000	298	0	6000	2000	2000	6000	3000	4000	4000	1000	879000	954000
0.598	0.729019	0.728424	0.689824	0.691295	0.666303	0.683572		299	11000	12000	9000	8000	11000	9000	11000	11000	13000	865000	933000	299	3000	3000	3000	2000	4000	2000	6000	5000	3000	865000	933000
0.6	0.729017	0.728423	0.689823	0.691295	0.666321	0.683536		300	16000	7000	15000	14000	13000	5000	9000	11000	11000	859000	944000	300	3000	2000	3000	2000	4000	0	2000	2000	6000	859000	944000
0.602	0.729016	0.728422	0.689822	0.691294	0.66633	0.683558		301	13000	9000	9000	8000	8000	5000	2000	9000	11000	850000	919000	301	1000	5000	4000	1000	2000	3000	4000	3000	3000	850000	919000
0.604	0.729014	0.728421	0.68982	0.691293	0.666353	0.683537		302	16000	9000	15000	18000	16000	9000	9000	9000	7000	825000	972000	302	1000	2000	0	1000	2000	5000	1000	1000	2000	825000	972000
0.606	0.729013	0.72842	0.689819	0.691293	0.666363	0.683545		303	14000	15000	12000	9000	6000	6000	13000	16000	9000	845000	986000	303	4000	4000	3000	7000	4000	1000	0	5000	5000	845000	986000
0.608	0.729012	0.728419	0.689818	0.691292	0.666362	0.683559		304	16000	11000	4000	12000	13000	11000	12000	4000	11000	846000	934000	304	4000	1000	4000	4000	2000	2000	4000	4000	0	846000	934000
0.61	0.72901	0.728418	0.689817	0.691292	0.666337	0.683558		305	4000	20000	15000	14000	9000	5000	12000	17000	14000	903000	941000	305	4000	3000	5000	2000	4000	3000	3000	4000	2000	903000	941000
0.612	0.729009	0.728417	0.689816	0.691291	0.666313	0.683562		306	9000	8000	10000	12000	8000	12000	7000	4000	9000	913000	941000	306	12000	3000	2000	7000	4000	1000	2000	5000	2000	913000	941000
0.614	0.729007	0.728416	0.689815	0.691291	0.666315	0.683547		307	15000	8000	9000	9000	12000	12000	14000	14000	7000	889000	942000	307	3000	5000	1000	3000	6000	3000	3000	1000	3000	889000	942000
0.616	0.729006	0.728415	0.689813	0.69129	0.666329	0.683556		308	12000	11000	9000	10000	14000	9000	5000	12000	11000	886000	971000	308	3000	3000	3000	3000	4000	2000	2000	5000	3000	886000	971000
0.618	0.729004	0.728414	0.689812	0.69129	0.666325	0.683549		309	9000	10000	13000	12000	10000	9000	5000	11000	9000	902000	895000	309	2000	2000	2000	4000	2000	5000	0	5000	5000	902000	895000
0.62	0.729003	0.728413	0.689811	0.691289	0.666315	0.683542		310	13000	5000	10000	9000	13000	7000	11000	9000	19000	882000	937000	310	0	5000	2000	6000	1000	5000	2000	3000	3000	882000	937000
0.622	0.729001	0.728412	0.68981	0.691288	0.66633	0.683564		311	11000	9000	14000	20000	6000	9000	7000	7000	13000	835000	923000	311	3000	3000	0	2000	1000	1000	1000	2000	2000	835000	923000
0.624	0.729	0.728411	0.689809	0.691288	0.666364	0.68357		312	10000	21000	11000	15000	6000	14000	11000	7000	7000	900000	922000	312	4000	1000	1000	1000	5000	3000	5000	3000	3000	900000	922000
0.626	0.728998	0.72841	0.689808	0.691287	0.666352	0.683554		313	15000	9000	11000	8000	14000	14000	12000	9000	10000	899000	987000	313	4000	3000	5000	2000	0	4000	4000	0	2000	899000	987000
0.628	0.728997	0.728409	0.689806	0.691287	0.666355	0.68355		314	10000	12000	10000	12000	11000	9000	17000	3000	7000	848000	966000	314	2000	3000	3000	4000	5000	5000	2000	3000	1000	848000	966000
0.63	0.728995	0.728408	0.689805	0.691286	0.666409	0.683508		315	7000	8000	10000	9000	16000	12000	5000	12000	5000	867000	976000	315	2000	6000	1000	1000	2000	4000	3000	5000	5000	867000	976000
0.632	0.728994	0.728407	0.689804	0.691286	0.666402	0.683519		316	10000	17000	8000	16000	12000	10000	11000	6000	10000	896000	945000	316	3000	8000	4000	1000	2000	2000	3000	4000	1000	896000	945000
0.634	0.728992	0.728406	0.689803	0.691285	0.666408	0.683501		317	12000	9000	11000	10000	11000	12000	10000	8000	9000	877000	932000	317	4000	2000	1000	4000	5000	6000	6000	2000	1000	877000	932000
0.636	0.728991	0.728405	0.689802	0.691285	0.666401	0.683507		318	12000	13000	10000	19000	10000	15000	6000	9000	7000	876000	968000	318	3000	1000	6000	5000	1000	5000	4000	4000	2000	876000	968000
0.638	0.728989	0.728404	0.689801	0.691284	0.666373	0.683522		319	18000	16000	9000	12000	13000	18000	14000	16000	16000	914000	1010000	319	1000	7000	4000	3000	0	4000	2000	1000	4000	914000	1010000
0.64	0.728988	0.728403	0.689799	0.691283	0.666366	0.68353		320	14000	12000	13000	7000	7000	15000	14000	14000	10000	872000	951000	320	8000	1000	4000	7000	2000	4000	1000	4000	1000	872000	951000
0.642	0.728986	0.728402	0.689798	0.691283	0.666345	0.683537		321	12000	8000	8000	10000	16000	13000	12000	7000	6000	911000	937000	321	1000	5000	1000	3000	2000	2000	2000	1000	1000	911000	937000
0.644	0.728985	0.728401	0.689797	0.691282	0.666344	0.683549		322	16000	15000	19000	11000	10000	11000	8000	8000	5000	912000	1020000	322	3000	4000	2000	3000	4000	2000	3000	4000	3000	912000	1020000
0.646	0.728983	0.7284	0.689796	0.691282	0.666364	0.683548		323	7000	9000	13000	17000	14000	10000	14000	8000	14000	848000	908000	323	3000	4000	5000	2000	2000	1000	1000	5000	4000	848000	908000
0.648	0.728982	0.728399	0.689795	0.691281	0.666341	0.683564		324	17000	15000	17000	11000	11000	15000	16000	10000	9000	865000	931000	324	3000	4000	2000	4000	6000	2000	2000	1000	2000	865000	931000
0.65	0.72898	0.728398	0.689793	0.691281	0.666343	0.683547		325	14000	16000	8000	15000	12000	8000	9000	14000	9000	912000	946000	325	2000	5000	6000	6000	3000	3000	2000	4000	2000	912000	946000
0.652	0.728979	0.728397	0.689792	0.69128	0.666358	0.683546		326	12000	14000	18000	16000	5000	3000	14000	10000	8000	915000	932000	326	3000	5000	4000	6000	3000	5000	4000	3000	4000	915000	932000
0.654	0.728977	0.728396	0.689791	0.69128	0.666358	0.683568		327	10000	12000	10000	13000	8000	7000	12000	10000	10000	924000	952000	327	1000	1000	2000	2000	2000	4000	2000	2000	2000	924000	952000
0.656	0.728976	0.728394	0.68979	0.691279	0.66635	0.683548		328	10000	5000	14000	9000	11000	7000	8000	11000	9000	951000	1000000	328	1000	3000	5000	0	4000	7000	1000	4000	4000	951000	1000000
0.658	0.728975	0.728393	0.689789	0.691278	0.666344	0.683546		329	7000	13000	10000	21000	10000	11000	7000	4000	7000	886000	946000	329	4000	4000	5000	3000	2000	2000	3000	2000	3000	886000	946000
0.66	0.728973	0.728392	0.689788	0.691278	0.666364	0.68356		330	20000	13000	13000	19000	12000	6000	14000	11000	10000	878000	967000	330	7000	5000	3000	3000	0	1000	3000	2000	2000	878000	967000
0.662	0.728972	0.728391	0.689786	0.691277	0.666354	0.683546		331	12000	16000	17000	11000	9000	8000	15000	14000	16000	854000	901000	331	2000	1000	5000	4000	1000	2000	5000	2000	5000	854000	901000
0.664	0.72897	0.72839	0.689785	0.691277	0.666372	0.683562		332	12000	13000	18000	11000	6000	10000	12000	8000	7000	845000	999000	332	3000	3000	5000	3000	3000	3000	3000	5000	1000	845000	999000
0.666	0.728969	0.728389	0.689784	0.691276	0.66642	0.683574		333	18000	13000	10000	12000	11000	8000	11000	8000	8000	909000	954000	333	5000	1000	1000	4000	2000	2000	2000	2000	2000	909000	954000
0.668	0.728967	0.728388	0.689783	0.691276	0.666423	0.683601		334	5000	15000	11000	9000	5000	15000	8000	13000	11000	839000	947000	334	2000	2000	4000	1000	3000	1000	3000	3000	2000	839000	947000
0.67	0.728966	0.728387	0.689782	0.691275	0.666446	0.683601		335	13000	9000	6000	13000	5000	16000	7000	10000	11000	890000	943000	335	1000	0	2000	1000	4000	2000	4000	0	10000	890000	943000
0.672	0.728964	0.728386	0.689781	0.691275	0.666467	0.683587		336	11000	9000	13000	10000	10000	13000	14000	11000	3000	879000	923000	336	4000	3000	2000	1000	1000	2000	5000	6000	4000	879000	923000
0.674	0.728963	0.728385	0.689779	0.691274	0.666457	0.683566		337	13000	14000	12000	10000	13000	11000	12000	12000	14000	823000	969000	337	3000	4000	3000	2000	1000	4000	5000	5000	2000	823000	969000
0.676	0.728961	0.728384	0.689778	0.691274	0.666474	0.68356		338	24000	9000	9000	10000	8000	14000	10000	12000	13000	884000	929000	338	3000	6000	3000	1000	3000	4000	4000	1000	5000	884000	929000
0.678	0.72896	0.728383	0.689777	0.691273	0.666484	0.683588		339	16000	8000	15000	5000	10000	11000	13000	8000	13000	898000	1020000	339	3000	0	3000	3000	8000	4000	1000	8000	2000	898000	1020000
0.68	0.728958	0.728382	0.689776	0.691272	0.6665	0.683579		340	12000	6000	9000	13000	10000	10000	4000	9000	7000	944000	962000	340	2000	2000	3000	5000	3000	3000	3000	3000	3000	944000	962000
0.682	0.728957	0.728381	0.689775	0.691272	0.666452	0.683612		341	11000	11000	12000	21000	15000	6000	7000	12000	16000	910000	994000	341	1000	5000	0	1000	2000	3000	1000	1000	5000	910000	994000
0.684	0.728955	0.72838	0.689774	0.691271	0.666446	0.683578		342	18000	15000	17000	12000	8000	11000	10000	8000	6000	813000	928000	342	5000	6000	5000	3000	0	2000	4000	0	9000	813000	928000
0.686	0.728954	0.728379	0.689772	0.691271	0.666477	0.683601		343	17000	10000	17000	6000	16000	5000	11000	7000	13000	830000	903000	343	7000	4000	2000	1000	2000	0	2000	2000	1000	830000	903000
0.688	0.728952	0.728378	0.689771	0.69127	0.666524	0.683594		344	15000	13000	18000	13000	7000	6000	9000	8000	16000	896000	930000	344	9000	0	2000	3000	6000	2000	4000	3000	1000	896000	930000
0.69	0.728951	0.728377	0.68977	0.69127	0.666514	0.683581		345	18000	12000	22000	17000	11000	4000	15000	5000	9000	884000	957000	345	2000	1000	1000	2000	4000	1000	2000	4000	4000	884000	957000
0.692	0.728949	0.728376	0.689769	0.691269	0.666517	0.683595		346	14000	9000	7000	14000	6000	14000	13000	7000	8000	885000	979000	346	1000	2000	1000	2000	2000	1000	4000	2000	1000	885000	979000
0.694	0.728948	0.728375	0.689768	0.691269	0.666552	0.683611		347	16000	9000	8000	11000	8000	10000	10000	9000	5000	926000	955000	347	3000	3000	2000	1000	2000	5000	3000	1000	4000	926000	955000
0.696	0.728946	0.728374	0.689767	0.691268	0.66657	0.683627		348	14000	16000	7000	8000	9000	11000	12000	11000	12000	829000	917000	348	1000	6000	8000	8000	3000	4000	0	1000	3000	829000	917000
0.698	0.728945	0.728373	0.689765	0.691267	0.666555	0.683602		349	11000	9000	12000	6000	5000	11000	15000	7000	10000	946000	1010000	349	1000	6000	1000	4000	7000	4000	2000	5000	2000	946000	1010000
0.7	0.728944	0.728372	0.689764	0.691267	0.666562	0.683578		350	9000	11000	12000	10000	8000	14000	12000	3000	10000	898000	894000	350	5000	3000	1000	3000	2000	2000	2000	4000	6000	898000	894000
0.702	0.728942	0.728371	0.689763	0.691266	0.666567	0.68356		351	15000	15000	8000	6000	6000	11000	13000	13000	6000	878000	957000	351	4000	5000	3000	1000	2000	2000	4000	1000	1000	878000	957000
0.704	0.728941	0.72837	0.689762	0.691266	0.666547	0.68357		352	8000	12000	11000	11000	6000	13000	5000	12000	7000	898000	871000	352	6000	1000	1000	2000	4000	3000	4000	4000	2000	898000	871000
0.706	0.728939	0.728369	0.689761	0.691265	0.66655	0.683598		353	9000	11000	11000	16000	9000	10000	7000	11000	6000	849000	950000	353	7000	2000	1000	1000	3000	3000	1000	7000	4000	849000	950000
0.708	0.728938	0.728368	0.68976	0.691265	0.666526	0.683614		354	9000	8000	13000	15000	8000	12000	8000	10000	7000	891000	908000	354	6000	1000	1000	3000	9000	2000	0	4000	3000	891000	908000
0.71	0.728936	0.728367	0.689758	0.691264	0.666529	0.683605		355	14000	13000	7000	17000	12000	11000	13000	10000	13000	854000	986000	355	2000	4000	1000	4000	0	4000	3000	4000	2000	854000	986000
0.712	0.728935	0.728366	0.689757	0.691264	0.666525	0.683612		356	9000	10000	14000	13000	13000	10000	6000	9000	9000	915000	909000	356	1000	3000	4000	0	4000	2000	0	4000	3000	915000	909000
0.714	0.728933	0.728365	0.689756	0.691263	0.666515	0.683611		357	8000	11000	15000	11000	11000	12000	13000	14000	8000	875000	959000	357	5000	1000	4000	3000	4000	1000	2000	4000	5000	875000	959000
0.716	0.728932	0.728364	0.689755	0.691262	0.666517	0.683645		358	14000	10000	12000	11000	14000	8000	9000	13000	12000	874000	897000	358	2000	4000	0	4000	4000	2000	2000	4000	2000	874000	897000
0.718	0.72893	0.728363	0.689754	0.691262	0.666509	0.683626		359	17000	12000	14000	17000	17000	15000	14000	11000	8000	877000	922000	359	5000	2000	2000	5000	3000	3000	5000	4000	2000	877000	922000
0.72	0.728929	0.728362	0.689753	0.691261	0.666511	0.68361		360	12000	11000	11000	9000	6000	10000	4000	14000	4000	859000	988000	360	1000	2000	3000	4000	1000	3000	4000	4000	7000	859000	988000
0.722	0.728927	0.728361	0.689751	0.691261	0.666529	0.6836		361	10000	15000	13000	7000	15000	14000	5000	10000	8000	866000	980000	361	7000	8000	0	9000	2000	2000	3000	2000	1000	866000	980000
0.724	0.728926	0.72836	0.68975	0.69126	0.666523	0.683616		362	9000	9000	12000	16000	16000	14000	8000	13000	8000	817000	968000	362	4000	4000	4000	3000	1000	2000	7000	2000	4000	817000	968000
0.726	0.728924	0.728359	0.689749	0.69126	0.666529	0.683599		363	10000	17000	9000	8000	13000	13000	12000	11000	6000	855000	1000000	363	3000	1000	5000	6000	0	2000	2000	1000	1000	855000	1000000
0.728	0.728923	0.728358	0.689748	0.691259	0.666523	0.683588		364	18000	13000	20000	7000	7000	10000	9000	14000	11000	802000	953000	364	3000	3000	6000	2000	1000	3000	4000	4000	0	802000	953000
0.73	0.728921	0.728357	0.689747	0.691259	0.666514	0.683607		365	8000	10000	11000	12000	13000	5000	6000	13000	6000	842000	942000	365	0	1000	2000	4000	1000	1000	4000	3000	1000	842000	942000
0.732	0.72892	0.728356	0.689746	0.691258	0.666545	0.683604		366	10000	11000	9000	16000	7000	6000	8000	10000	7000	896000	958000	366	5000	4000	4000	5000	4000	3000	2000	1000	7000	896000	958000
0.734	0.728918	0.728354	0.689744	0.691257	0.666548	0.683601		367	8000	15000	11000	12000	12000	15000	12000	7000	5000	878000	953000	367	2000	2000	2000	1000	1000	4000	3000	2000	4000	878000	953000
0.736	0.728917	0.728353	0.689743	0.691257	0.66654	0.683613		368	16000	12000	14000	9000	11000	4000	5000	10000	13000	886000	1020000	368	2000	2000	1000	8000	6000	3000	2000	6000	1000	886000	1020000
0.738	0.728916	0.728352	0.689742	0.691256	0.666548	0.683612		369	8000	11000	9000	10000	16000	7000	11000	11000	6000	948000	988000	369	3000	1000	5000	1000	4000	1000	4000	2000	1000	948000	988000
0.74	0.728914	0.728351	0.689741	0.691256	0.66652	0.683582		370	14000	15000	12000	22000	7000	6000	9000	10000	15000	864000	889000	370	6000	4000	0	3000	6000	7000	4000	4000	5000	864000	889000
0.742	0.728913	0.72835	0.68974	0.691255	0.666505	0.683586		371	17000	6000	9000	7000	11000	9000	13000	11000	8000	930000	933000	371	1000	1000	6000	1000	2000	4000	3000	3000	2000	930000	933000
0.744	0.728911	0.728349	0.689739	0.691255	0.666495	0.683574		372	12000	9000	14000	11000	9000	11000	8000	13000	6000	882000	955000	372	5000	1000	1000	6000	3000	6000	4000	3000	2000	882000	955000
0.746	0.72891	0.728348	0.689737	0.691254	0.666503	0.68356		373	5000	11000	8000	10000	11000	12000	12000	5000	8000	911000	958000	373	1000	0	3000	0	3000	0	2000	5000	1000	911000	958000
0.748	0.728908	0.728347	0.689736	0.691254	0.66649	0.683555		374	16000	12000	16000	12000	5000	10000	4000	8000	14000	891000	937000	374	5000	4000	3000	2000	4000	2000	6000	5000	2000	891000	937000
0.75	0.728907	0.728346	0.689735	0.691253	0.666488	0.68357		375	21000	11000	16000	6000	9000	18000	10000	10000	4000	908000	941000	375	3000	0	1000	3000	2000	2000	2000	6000	6000	908000	941000
0.752	0.728905	0.728345	0.689734	0.691252	0.666503	0.683561		376	13000	12000	17000	14000	6000	9000	7000	9000	8000	811000	959000	376	2000	7000	5000	4000	2000	1000	6000	3000	4000	811000	959000
0.754	0.728904	0.728344	0.689733	0.691252	0.666494	0.683575		377	17000	11000	11000	13000	14000	13000	11000	11000	9000	933000	951000	377	1000	3000	1000	4000	1000	4000	3000	6000	2000	933000	951000
0.756	0.728902	0.728343	0.689732	0.691251	0.66649	0.683544		378	10000	8000	11000	8000	10000	4000	6000	13000	8000	843000	947000	378	3000	1000	1000	1000	4000	2000	4000	3000	0	843000	947000
0.758	0.728901	0.728342	0.689731	0.691251	0.666457	0.683538		379	16000	19000	17000	12000	14000	11000	10000	7000	16000	913000	909000	379	2000	5000	3000	4000	2000	2000	3000	9000	3000	913000	909000
0.76	0.728899	0.728341	0.689729	0.69125	0.666448	0.683551		380	12000	8000	5000	19000	8000	14000	6000	6000	13000	862000	900000	380	1000	3000	2000	0	5000	4000	6000	5000	3000	862000	900000
0.762	0.728898	0.72834	0.689728	0.69125	0.666438	0.683547		381	21000	9000	9000	20000	13000	17000	14000	9000	11000	849000	988000	381	3000	6000	1000	3000	3000	3000	3000	1000	4000	849000	988000
0.764	0.728896	0.728339	0.689727	0.691249	0.666442	0.683544		382	7000	12000	15000	18000	4000	10000	11000	16000	12000	852000	935000	382	2000	3000	4000	3000	0	4000	3000	2000	4000	852000	935000
0.766	0.728895	0.728338	0.689726	0.691249	0.666448	0.683534		383	12000	12000	16000	13000	11000	9000	10000	10000	9000	799000	958000	383	2000	3000	5000	8000	3000	1000	4000	3000	2000	799000	958000
0.768	0.728894	0.728337	0.689725	0.691248	0.66643	0.683518		384	12000	10000	20000	11000	8000	7000	17000	8000	10000	826000	952000	384	5000	1000	3000	1000	1000	0	3000	2000	0	826000	952000
0.77	0.728892	0.728336	0.689724	0.691248	0.666417	0.683514		385	12000	6000	7000	11000	12000	9000	7000	16000	11000	884000	932000	385	3000	3000	5000	5000	1000	3000	3000	2000	3000	884000	932000
0.772	0.728891	0.728335	0.689722	0.691247	0.666409	0.683545		386	10000	7000	13000	11000	13000	13000	12000	10000	3000	897000	971000	386	3000	4000	5000	1000	1000	2000	2000	2000	5000	897000	971000
0.774	0.728889	0.728334	0.689721	0.691246	0.666424	0.683547		387	17000	12000	7000	8000	13000	7000	13000	8000	14000	855000	918000	387	5000	3000	0	3000	8000	1000	6000	5000	5000	855000	918000
0.776	0.728888	0.728333	0.68972	0.691246	0.666415	0.683529		388	14000	10000	11000	8000	14000	7000	10000	9000	11000	854000	947000	388	1000	3000	2000	1000	4000	5000	3000	6000	2000	854000	947000
0.778	0.728886	0.728332	0.689719	0.691245	0.666422	0.683557		389	8000	11000	6000	11000	15000	7000	8000	5000	7000	873000	971000	389	1000	5000	2000	3000	5000	2000	5000	3000	2000	873000	971000
0.78	0.728885	0.728331	0.689718	0.691245	0.6664	0.683541		390	9000	15000	17000	11000	15000	20000	9000	12000	11000	875000	919000	390	7000	3000	1000	2000	1000	1000	4000	5000	5000	875000	919000
0.782	0.728883	0.72833	0.689717	0.691244	0.666386	0.683517		391	7000	18000	11000	15000	10000	11000	7000	12000	8000	891000	950000	391	4000	3000	1000	5000	0	4000	1000	1000	2000	891000	950000
0.784	0.728882	0.728329	0.689715	0.691244	0.666387	0.683529		392	7000	9000	7000	19000	6000	9000	7000	10000	6000	886000	993000	392	3000	2000	4000	0	4000	1000	7000	1000	2000	886000	993000
0.786	0.72888	0.728328	0.689714	0.691243	0.666404	0.683535		393	13000	4000	13000	14000	15000	18000	11000	8000	17000	868000	948000	393	4000	0	2000	5000	2000	1000	2000	3000	3000	868000	948000
0.788	0.728879	0.728327	0.689713	0.691243	0.666407	0.683514		394	15000	11000	11000	9000	8000	16000	11000	15000	5000	956000	999000	394	3000	3000	4000	3000	2000	2000	3000	6000	0	956000	999000
0.79	0.728877	0.728326	0.689712	0.691242	0.66639	0.683502		395	15000	8000	11000	14000	11000	12000	10000	13000	9000	879000	900000	395	4000	2000	3000	8000	3000	2000	3000	6000	3000	879000	900000
0.792	0.728876	0.728325	0.689711	0.691241	0.666417	0.683482		396	9000	13000	12000	10000	7000	7000	11000	9000	13000	801000	1010000	396	2000	4000	3000	3000	2000	2000	5000	1000	5000	801000	1010000
0.794	0.728874	0.728324	0.68971	0.691241	0.666405	0.683463		397	5000	12000	10000	12000	14000	10000	10000	11000	8000	893000	931000	397	3000	4000	1000	4000	2000	3000	3000	4000	0	893000	931000
0.796	0.728873	0.728323	0.689708	0.69124	0.6664	0.683448		398	12000	11000	13000	9000	12000	15000	14000	7000	4000	866000	932000	398	2000	2000	2000	3000	3000	3000	5000	0	3000	866000	932000
0.798	0.728872	0.728322	0.689707	0.69124	0.666393	0.683423		399	13000	13000	17000	9000	12000	7000	11000	13000	5000	893000	884000	399	3000	4000	3000	1000	3000	3000	6000	5000	2000	893000	884000
0.8	0.72887	0.728321	0.689706	0.691239	0.666394	0.68341		400	18000	16000	12000	10000	5000	14000	6000	12000	13000	866000	941000	400	2000	4000	5000	0	3000	3000	3000	0	2000	866000	941000
0.802	0.728869	0.72832	0.689705	0.691239	0.666402	0.683409		401	14000	12000	13000	15000	14000	8000	3000	6000	9000	879000	948000	401	5000	2000	5000	2000	3000	5000	6000	2000	4000	879000	948000
0.804	0.728867	0.728319	0.689704	0.691238	0.666384	0.683429		402	16000	13000	11000	4000	11000	10000	13000	10000	6000	877000	910000	402	2000	2000	4000	2000	2000	3000	3000	5000	1000	877000	910000
0.806	0.728866	0.728318	0.689703	0.691238	0.666412	0.683426		403	10000	7000	15000	10000	7000	10000	9000	6000	10000	842000	946000	403	2000	1000	6000	3000	1000	0	2000	3000	2000	842000	946000
0.808	0.728864	0.728317	0.689702	0.691237	0.666388	0.683408		404	12000	17000	14000	9000	13000	14000	10000	7000	9000	883000	943000	404	2000	3000	3000	3000	4000	2000	2000	2000	5000	883000	943000
0.81	0.728863	0.728316	0.6897	0.691236	0.666403	0.683388		405	14000	21000	13000	12000	8000	10000	13000	15000	12000	891000	944000	405	5000	1000	2000	2000	2000	0	2000	4000	2000	891000	944000
0.812	0.728861	0.728315	0.689699	0.691236	0.666418	0.683416		406	12000	12000	7000	8000	9000	9000	11000	18000	9000	822000	953000	406	2000	0	1000	3000	1000	4000	3000	3000	2000	822000	953000
0.814	0.72886	0.728314	0.689698	0.691235	0.666487	0.683389		407	14000	15000	10000	8000	8000	14000	12000	10000	8000	867000	939000	407	6000	2000	3000	5000	4000	1000	1000	2000	4000	867000	939000
0.816	0.728858	0.728313	0.689697	0.691235	0.666499	0.683388		408	13000	13000	17000	8000	18000	13000	13000	12000	5000	915000	948000	408	9000	3000	1000	4000	4000	3000	2000	6000	3000	915000	948000
0.818	0.728857	0.728312	0.689696	0.691234	0.666515	0.683414		409	10000	18000	11000	11000	21000	16000	16000	4000	10000	875000	919000	409	2000	2000	2000	5000	3000	1000	3000	2000	5000	875000	919000
0.82	0.728855	0.728311	0.689695	0.691234	0.666513	0.683423		410	9000	7000	6000	15000	2000	10000	8000	12000	8000	844000	947000	410	5000	4000	3000	4000	3000	3000	4000	3000	1000	844000	947000
0.822	0.728854	0.72831	0.689693	0.691233	0.666501	0.683382		411	4000	9000	10000	14000	13000	13000	4000	8000	13000	886000	973000	411	4000	3000	4000	3000	4000	4000	1000	2000	1000	886000	973000
0.824	0.728852	0.728309	0.689692	0.691233	0.666489	0.683357		412	9000	11000	15000	13000	15000	6000	10000	3000	12000	914000	967000	412	4000	6000	4000	3000	4000	1000	4000	2000	1000	914000	967000
0.826	0.728851	0.728308	0.689691	0.691232	0.666458	0.683342		413	11000	9000	8000	10000	9000	8000	8000	10000	9000	924000	986000	413	2000	2000	2000	4000	2000	3000	2000	5000	6000	924000	986000
0.828	0.72885	0.728307	0.68969	0.691231	0.666461	0.68335		414	11000	13000	9000	14000	16000	10000	9000	10000	11000	889000	925000	414	8000	5000	4000	3000	2000	1000	3000	2000	6000	889000	925000
0.83	0.728848	0.728305	0.689689	0.691231	0.66643	0.683352		415	9000	15000	6000	11000	8000	14000	9000	9000	11000	866000	970000	415	4000	5000	1000	5000	6000	6000	2000	0	0	866000	970000
0.832	0.728847	0.728304	0.689688	0.69123	0.666457	0.683341		416	14000	8000	13000	15000	7000	8000	13000	5000	15000	899000	939000	416	1000	2000	3000	4000	3000	5000	1000	3000	2000	899000	939000
0.834	0.728845	0.728303	0.689686	0.69123	0.666447	0.68332		417	12000	10000	17000	14000	16000	12000	8000	6000	11000	885000	955000	417	1000	3000	2000	4000	3000	3000	5000	1000	4000	885000	955000
0.836	0.728844	0.728302	0.689685	0.691229	0.66647	0.683265		418	13000	15000	15000	13000	11000	9000	13000	4000	7000	879000	903000	418	1000	0	3000	4000	4000	2000	4000	3000	2000	879000	903000
0.838	0.728842	0.728301	0.689684	0.691229	0.666487	0.683293		419	11000	12000	10000	9000	11000	12000	11000	7000	11000	933000	895000	419	5000	4000	3000	3000	0	2000	3000	3000	5000	933000	895000
0.84	0.728841	0.7283	0.689683	0.691228	0.666493	0.683307		420	10000	9000	13000	5000	7000	9000	17000	7000	9000	825000	944000	420	5000	1000	2000	7000	5000	7000	1000	3000	0	825000	944000
0.842	0.728839	0.728299	0.689682	0.691228	0.666494	0.683303		421	14000	10000	6000	9000	7000	15000	6000	11000	11000	866000	961000	421	3000	4000	2000	1000	3000	2000	1000	2000	4000	866000	961000
0.844	0.728838	0.728298	0.689681	0.691227	0.666479	0.683309		422	15000	13000	16000	8000	7000	4000	13000	8000	14000	948000	990000	422	1000	5000	2000	3000	3000	3000	4000	0	1000	948000	990000
0.846	0.728836	0.728297	0.68968	0.691227	0.666495	0.683312		423	9000	11000	16000	9000	10000	13000	12000	7000	2000	898000	936000	423	8000	2000	3000	5000	3000	3000	3000	2000	2000	898000	936000
0.848	0.728835	0.728296	0.689678	0.691226	0.666483	0.683304		424	13000	17000	12000	6000	13000	12000	6000	8000	6000	914000	972000	424	1000	2000	3000	3000	3000	5000	3000	4000	12000	914000	972000
0.85	0.728833	0.728295	0.689677	0.691225	0.666446	0.683304		425	16000	11000	9000	12000	8000	16000	10000	5000	7000	842000	907000	425	3000	4000	5000	6000	4000	2000	3000	1000	0	842000	907000
0.852	0.728832	0.728294	0.689676	0.691225	0.666447	0.683297		426	11000	11000	12000	7000	12000	17000	12000	14000	6000	922000	908000	426	1000	3000	3000	3000	6000	5000	1000	1000	3000	922000	908000
0.854	0.728831	0.728293	0.689675	0.691224	0.666439	0.683288		427	8000	12000	15000	10000	9000	9000	12000	9000	10000	914000	925000	427	2000	2000	7000	1000	0	5000	5000	2000	1000	914000	925000
0.856	0.728829	0.728292	0.689674	0.691224	0.666451	0.683315		428	14000	8000	11000	15000	16000	9000	15000	7000	7000	856000	964000	428	5000	1000	2000	2000	3000	3000	1000	1000	4000	856000	964000
0.858	0.728828	0.728291	0.689673	0.691223	0.666465	0.683323		429	14000	10000	5000	9000	9000	6000	11000	10000	11000	852000	931000	429	3000	3000	5000	3000	2000	2000	4000	2000	2000	852000	931000
0.86	0.728826	0.72829	0.689671	0.691223	0.666475	0.683331		430	17000	17000	13000	5000	8000	11000	11000	17000	9000	873000	914000	430	2000	2000	3000	3000	7000	3000	3000	1000	1000	873000	914000
0.862	0.728825	0.728289	0.68967	0.691222	0.666487	0.683335		431	8000	11000	14000	14000	15000	8000	6000	8000	10000	854000	984000	431	4000	5000	4000	4000	3000	3000	4000	2000	2000	854000	984000
0.864	0.728823	0.728288	0.689669	0.691222	0.666501	0.683346		432	12000	10000	9000	11000	6000	9000	8000	10000	11000	878000	955000	432	3000	2000	2000	6000	2000	2000	3000	4000	3000	878000	955000
0.866	0.728822	0.728287	0.689668	0.691221	0.666495	0.683348		433	18000	9000	13000	5000	10000	10000	7000	7000	10000	839000	948000	433	0	5000	1000	5000	3000	3000	2000	5000	1000	839000	948000
0.868	0.72882	0.728286	0.689667	0.69122	0.666502	0.683351		434	8000	19000	18000	7000	7000	12000	10000	9000	7000	901000	978000	434	5000	2000	3000	6000	2000	6000	1000	2000	3000	901000	978000
0.87	0.728819	0.728285	0.689666	0.69122	0.666504	0.683348		435	8000	16000	15000	11000	11000	6000	12000	8000	4000	894000	935000	435	3000	0	0	2000	4000	2000	4000	4000	4000	894000	935000
0.872	0.728817	0.728284	0.689665	0.691219	0.666482	0.683334		436	16000	16000	17000	11000	4000	14000	10000	14000	7000	978000	967000	436	4000	3000	2000	2000	1000	1000	3000	4000	3000	978000	967000
0.874	0.728816	0.728283	0.689663	0.691219	0.666493	0.683328		437	10000	10000	9000	10000	6000	9000	8000	10000	6000	854000	957000	437	5000	3000	6000	1000	5000	3000	3000	0	2000	854000	957000
0.876	0.728814	0.728282	0.689662	0.691218	0.666492	0.683324		438	13000	13000	13000	7000	15000	11000	14000	11000	14000	906000	953000	438	3000	4000	1000	5000	2000	0	1000	2000	3000	906000	953000
0.878	0.728813	0.728281	0.689661	0.691218	0.666479	0.683321		439	6000	16000	12000	13000	15000	7000	7000	8000	7000	886000	970000	439	5000	1000	2000	5000	2000	4000	5000	2000	4000	886000	970000
0.88	0.728812	0.72828	0.68966	0.691217	0.666478	0.683332		440	11000	16000	21000	10000	6000	4000	12000	14000	12000	833000	905000	440	4000	2000	5000	0	3000	5000	1000	0	2000	833000	905000
0.882	0.72881	0.728279	0.689659	0.691217	0.666451	0.683343		441	13000	12000	12000	8000	15000	13000	7000	5000	7000	902000	921000	441	1000	4000	2000	2000	1000	6000	5000	4000	0	902000	921000
0.884	0.728809	0.728278	0.689658	0.691216	0.666446	0.683347		442	8000	20000	16000	8000	12000	13000	11000	9000	12000	893000	934000	442	1000	1000	4000	2000	0	2000	3000	3000	4000	893000	934000
0.886	0.728807	0.728277	0.689657	0.691216	0.666425	0.683353		443	7000	10000	12000	9000	12000	10000	9000	8000	1000	901000	924000	443	2000	3000	1000	4000	5000	3000	1000	4000	8000	901000	924000
0.888	0.728806	0.728276	0.689655	0.691215	0.666416	0.683361		444	12000	16000	10000	4000	10000	9000	6000	5000	7000	888000	884000	444	3000	2000	5000	4000	1000	2000	2000	5000	5000	888000	884000
0.89	0.728804	0.728275	0.689654	0.691214	0.666411	0.683343		445	14000	13000	15000	11000	13000	8000	10000	7000	5000	905000	938000	445	1000	3000	1000	1000	5000	2000	4000	3000	2000	905000	938000
0.892	0.728803	0.728274	0.689653	0.691214	0.666414	0.683358		446	13000	8000	9000	7000	11000	14000	9000	7000	11000	860000	972000	446	3000	4000	2000	3000	4000	4000	5000	5000	3000	860000	972000
0.894	0.728801	0.728273	0.689652	0.691213	0.666428	0.683346		447	12000	19000	12000	11000	6000	12000	11000	7000	7000	909000	910000	447	5000	2000	1000	1000	4000	1000	5000	4000	2000	909000	910000
0.896	0.7288	0.728272	0.689651	0.691213	0.6664	0.683344		448	13000	14000	16000	8000	12000	18000	10000	20000	8000	890000	963000	448	2000	1000	1000	1000	4000	2000	4000	8000	1000	890000	963000
0.898	0.728798	0.728271	0.68965	0.691212	0.666417	0.683332		449	13000	7000	9000	11000	7000	8000	9000	9000	9000	912000	961000	449	4000	4000	3000	1000	2000	1000	3000	4000	4000	912000	961000
0.9	0.728797	0.72827	0.689648	0.691212	0.666387	0.683369		450	12000	11000	15000	14000	10000	15000	8000	14000	6000	884000	912000	450	6000	2000	2000	3000	4000	2000	3000	3000	2000	884000	912000
0.902	0.728796	0.728269	0.689647	0.691211	0.666408	0.68334		451	13000	8000	13000	5000	9000	9000	10000	14000	13000	953000	908000	451	2000	6000	3000	1000	2000	2000	3000	1000	1000	953000	908000
0.904	0.728794	0.728268	0.689646	0.691211	0.666405	0.683333		452	12000	14000	12000	10000	19000	13000	8000	8000	15000	909000	929000	452	3000	2000	3000	3000	6000	4000	0	1000	3000	909000	929000
0.906	0.728793	0.728267	0.689645	0.69121	0.666419	0.68333		453	12000	14000	8000	19000	10000	8000	10000	14000	8000	901000	960000	453	3000	2000	5000	0	3000	1000	4000	4000	1000	901000	960000
0.908	0.728791	0.728266	0.689644	0.691209	0.66641	0.683304		454	13000	13000	9000	7000	16000	7000	15000	12000	7000	867000	928000	454	5000	0	2000	2000	5000	4000	8000	3000	3000	867000	928000
0.91	0.72879	0.728265	0.689643	0.691209	0.66639	0.683272		455	18000	10000	12000	9000	8000	8000	9000	5000	9000	883000	906000	455	6000	4000	4000	4000	2000	2000	4000	4000	1000	883000	906000
0.912	0.728788	0.728264	0.689642	0.691208	0.666406	0.683285		456	16000	18000	13000	9000	11000	9000	11000	11000	14000	914000	1010000	456	0	4000	0	1000	3000	2000	4000	3000	3000	914000	1010000
0.914	0.728787	0.728263	0.68964	0.691208	0.666418	0.683302		457	18000	15000	16000	13000	10000	9000	13000	9000	4000	868000	978000	457	3000	4000	5000	0	5000	3000	3000	0	3000	868000	978000
0.916	0.728785	0.728262	0.689639	0.691207	0.666425	0.683302		458	12000	7000	9000	8000	10000	13000	11000	8000	6000	881000	900000	458	3000	3000	3000	3000	0	1000	6000	2000	2000	881000	900000
0.918	0.728784	0.728261	0.689638	0.691207	0.666418	0.683304		459	16000	12000	9000	11000	13000	18000	11000	10000	9000	881000	933000	459	5000	3000	6000	1000	3000	2000	4000	5000	3000	881000	933000
0.92	0.728782	0.72826	0.689637	0.691206	0.666432	0.683294		460	12000	12000	11000	11000	17000	14000	16000	10000	10000	914000	996000	460	3000	1000	4000	2000	2000	2000	3000	2000	4000	914000	996000
0.922	0.728781	0.728259	0.689636	0.691206	0.666423	0.683276		461	13000	14000	17000	9000	9000	13000	16000	10000	8000	862000	949000	461	1000	3000	2000	4000	0	2000	3000	4000	5000	862000	949000
0.924	0.728779	0.728258	0.689635	0.691205	0.66644	0.683296		462	12000	14000	15000	6000	5000	14000	6000	13000	7000	918000	942000	462	3000	3000	6000	3000	7000	4000	4000	2000	2000	918000	942000
0.926	0.728778	0.728257	0.689634	0.691205	0.666443	0.6833		463	10000	11000	9000	13000	11000	16000	12000	9000	9000	850000	892000	463	5000	3000	6000	0	3000	1000	5000	5000	0	850000	892000
0.928	0.728777	0.728256	0.689632	0.691204	0.666451	0.683284		464	15000	15000	7000	6000	8000	12000	7000	5000	6000	867000	894000	464	5000	2000	10000	4000	3000	1000	1000	2000	2000	867000	894000
0.93	0.728775	0.728255	0.689631	0.691203	0.666465	0.683272		465	6000	16000	13000	13000	13000	6000	8000	10000	8000	858000	919000	465	0	1000	3000	5000	2000	6000	4000	4000	1000	858000	919000
0.932	0.728774	0.728254	0.68963	0.691203	0.666464	0.683285		466	12000	11000	11000	13000	12000	12000	3000	11000	11000	932000	931000	466	2000	4000	4000	0	0	0	4000	3000	7000	932000	931000
0.934	0.728772	0.728253	0.689629	0.691202	0.666438	0.683295		467	9000	12000	11000	11000	6000	7000	10000	6000	14000	907000	945000	467	4000	6000	2000	2000	5000	2000	2000	4000	1000	907000	945000
0.936	0.728771	0.728252	0.689628	0.691202	0.666422	0.6833		468	10000	8000	9000	4000	9000	9000	11000	11000	14000	907000	974000	468	5000	1000	2000	3000	2000	3000	7000	1000	2000	907000	974000
0.938	0.728769	0.728251	0.689627	0.691201	0.666427	0.683281		469	14000	8000	21000	9000	6000	17000	11000	10000	9000	838000	958000	469	3000	2000	4000	3000	2000	4000	4000	6000	3000	838000	958000
0.94	0.728768	0.72825	0.689626	0.691201	0.666453	0.683288		470	16000	10000	10000	7000	4000	6000	8000	7000	6000	906000	907000	470	0	3000	3000	5000	6000	1000	5000	3000	3000	906000	907000
0.942	0.728766	0.728249	0.689624	0.6912	0.666436	0.68329		471	10000	6000	12000	10000	9000	15000	9000	9000	9000	857000	947000	471	4000	4000	1000	7000	1000	2000	2000	4000	1000	857000	947000
0.944	0.728765	0.728248	0.689623	0.6912	0.666449	0.683291		472	11000	12000	9000	23000	19000	5000	9000	11000	6000	913000	935000	472	2000	1000	4000	1000	5000	0	1000	2000	3000	913000	935000
0.946	0.728763	0.728247	0.689622	0.691199	0.66646	0.68328		473	8000	11000	10000	8000	5000	13000	8000	8000	10000	923000	935000	473	2000	4000	6000	1000	1000	0	3000	3000	3000	923000	935000
0.948	0.728762	0.728246	0.689621	0.691198	0.666464	0.68326		474	12000	17000	8000	8000	10000	11000	8000	14000	9000	853000	923000	474	3000	2000	1000	1000	7000	5000	1000	5000	0	853000	923000
0.95	0.728761	0.728245	0.68962	0.691198	0.666451	0.683262		475	12000	13000	11000	11000	7000	10000	9000	8000	10000	869000	948000	475	6000	1000	4000	5000	3000	1000	5000	5000	3000	869000	948000
0.952	0.728759	0.728244	0.689619	0.691197	0.666443	0.683256		476	17000	9000	10000	11000	10000	6000	7000	10000	9000	863000	902000	476	6000	1000	2000	2000	1000	3000	5000	1000	2000	863000	902000
0.954	0.728758	0.728243	0.689617	0.691197	0.666467	0.683266		477	11000	14000	13000	5000	10000	7000	13000	9000	8000	831000	891000	477	1000	0	1000	1000	1000	1000	5000	2000	3000	831000	891000
0.956	0.728756	0.728242	0.689616	0.691196	0.666464	0.683243		478	11000	10000	16000	15000	11000	8000	13000	11000	16000	850000	940000	478	1000	1000	4000	2000	1000	3000	1000	3000	2000	850000	940000
0.958	0.728755	0.728241	0.689615	0.691196	0.666459	0.683227		479	17000	6000	8000	17000	11000	12000	6000	10000	4000	901000	983000	479	6000	3000	2000	2000	3000	4000	6000	4000	3000	901000	983000
0.96	0.728753	0.72824	0.689614	0.691195	0.666455	0.683237		480	10000	11000	12000	11000	9000	15000	12000	13000	3000	894000	934000	480	2000	2000	6000	6000	3000	2000	0	0	3000	894000	934000
0.962	0.728752	0.728238	0.689613	0.691195	0.666448	0.683226		481	13000	14000	10000	13000	12000	10000	10000	8000	8000	858000	1010000	481	4000	5000	7000	11000	3000	3000	2000	2000	1000	858000	1010000
0.964	0.72875	0.728237	0.689612	0.691194	0.666439	0.683229		482	10000	12000	11000	12000	12000	6000	6000	5000	11000	901000	934000	482	2000	1000	2000	7000	4000	1000	3000	1000	2000	901000	934000
0.966	0.728749	0.728236	0.689611	0.691194	0.666438	0.683214		483	12000	8000	11000	17000	20000	8000	10000	9000	9000	918000	910000	483	7000	2000	3000	4000	4000	5000	2000	1000	3000	918000	910000
0.968	0.728748	0.728235	0.689609	0.691193	0.666428	0.683241		484	7000	19000	9000	8000	18000	10000	14000	14000	7000	861000	944000	484	6000	4000	3000	1000	2000	2000	3000	2000	2000	861000	944000
0.97	0.728746	0.728234	0.689608	0.691192	0.666438	0.68324		485	10000	20000	7000	13000	7000	12000	8000	9000	12000	845000	937000	485	3000	3000	4000	0	7000	2000	5000	2000	4000	845000	937000
0.972	0.728745	0.728233	0.689607	0.691192	0.666458	0.683238		486	17000	17000	6000	13000	7000	15000	10000	12000	8000	935000	964000	486	2000	4000	6000	3000	2000	2000	3000	5000	2000	935000	964000
0.974	0.728743	0.728232	0.689606	0.691191	0.666453	0.683207		487	13000	12000	14000	10000	10000	11000	9000	13000	9000	859000	947000	487	2000	3000	2000	5000	4000	1000	0	8000	5000	859000	947000
0.976	0.728742	0.728231	0.689605	0.691191	0.666452	0.68318		488	13000	9000	18000	8000	13000	6000	13000	9000	12000	873000	859000	488	4000	2000	3000	2000	1000	4000	1000	3000	3000	873000	859000
0.978	0.72874	0.72823	0.689604	0.69119	0.666446	0.683182		489	4000	9000	8000	13000	7000	17000	13000	9000	12000	827000	965000	489	1000	3000	2000	4000	7000	5000	2000	5000	5000	827000	965000
0.98	0.728739	0.728229	0.689603	0.69119	0.666424	0.683194		490	12000	7000	11000	6000	9000	7000	9000	15000	11000	910000	938000	490	4000	5000	8000	4000	3000	3000	3000	4000	5000	910000	938000
0.982	0.728737	0.728228	0.689601	0.691189	0.666404	0.683183		491	8000	10000	13000	9000	9000	9000	12000	7000	9000	882000	928000	491	3000	4000	5000	4000	4000	2000	0	2000	5000	882000	928000
0.984	0.728736	0.728227	0.6896	0.691189	0.666405	0.683185		492	12000	7000	13000	11000	8000	13000	17000	7000	9000	895000	969000	492	1000	4000	1000	2000	5000	6000	5000	8000	2000	895000	969000
0.986	0.728734	0.728226	0.689599	0.691188	0.666435	0.683187		493	15000	11000	15000	11000	2000	13000	11000	11000	7000	893000	922000	493	5000	2000	1000	0	6000	1000	2000	3000	7000	893000	922000
0.988	0.728733	0.728225	0.689598	0.691187	0.666441	0.683176		494	12000	12000	20000	10000	9000	7000	6000	8000	6000	860000	942000	494	3000	4000	4000	6000	2000	2000	3000	1000	2000	860000	942000
0.99	0.728732	0.728224	0.689597	0.691187	0.666449	0.683192		495	13000	7000	13000	14000	8000	8000	9000	4000	15000	849000	904000	495	3000	3000	4000	1000	5000	4000	1000	2000	4000	849000	904000
0.992	0.72873	0.728223	0.689596	0.691186	0.666461	0.683186		496	9000	16000	11000	14000	11000	11000	12000	11000	4000	855000	976000	496	1000	4000	4000	4000	1000	2000	5000	2000	2000	855000	976000
0.994	0.728729	0.728222	0.689595	0.691186	0.666456	0.683206		497	9000	9000	14000	11000	14000	14000	7000	6000	11000	861000	921000	497	5000	2000	4000	6000	1000	4000	3000	5000	4000	861000	921000
0.996	0.728727	0.728221	0.689593	0.691185	0.666452	0.683231		498	14000	17000	9000	6000	9000	11000	11000	10000	4000	839000	950000	498	3000	3000	4000	2000	3000	3000	4000	6000	2000	839000	950000
0.998	0.728726	0.72822	0.689592	0.691185	0.666473	0.683253		499	13000	9000	11000	9000	9000	14000	10000	9000	8000	906000	967000	499	3000	4000	0	3000	3000	5000	3000	0	3000	906000	967000
1	0.728724	0.728219	0.689591	0.691184	0.666456	0.683259		500	18000	13000	13000	11000	9000	5000	13000	9000	12000	856000	908000	500	1000	1000	3000	3000	2000	3000	5000	1000	2000	856000	908000
1.002	0.728723	0.728218	0.68959	0.691184	0.666438	0.683261		501	2000	10000	12000	12000	13000	6000	5000	11000	9000	872000	946000	501	0	1000	4000	4000	2000	1000	3000	3000	1000	872000	946000
1.004	0.728721	0.728217	0.689589	0.691183	0.666434	0.683244		502	15000	7000	8000	11000	7000	10000	12000	14000	7000	863000	944000	502	0	4000	2000	1000	2000	1000	1000	1000	4000	863000	944000
1.006	0.72872	0.728216	0.689588	0.691183	0.666433	0.683229		503	13000	6000	13000	7000	14000	14000	3000	10000	10000	927000	928000	503	2000	2000	1000	0	5000	1000	1000	2000	2000	927000	928000
1.008	0.728719	0.728215	0.689587	0.691182	0.666423	0.683223		504	14000	16000	16000	10000	7000	16000	14000	10000	8000	886000	912000	504	0	2000	3000	1000	3000	2000	5000	2000	2000	886000	912000
1.01	0.728717	0.728214	0.689586	0.691181	0.666425	0.683235		505	10000	16000	11000	14000	14000	9000	6000	10000	2000	877000	1020000	505	3000	1000	1000	3000	4000	5000	4000	2000	2000	877000	1020000
1.012	0.728716	0.728213	0.689584	0.691181	0.666416	0.683227		506	14000	14000	12000	11000	8000	11000	10000	6000	9000	862000	946000	506	6000	2000	4000	5000	2000	7000	6000	1000	3000	862000	946000
1.014	0.728714	0.728212	0.689583	0.69118	0.666406	0.683221		507	11000	14000	9000	12000	11000	20000	10000	7000	4000	966000	959000	507	3000	5000	8000	1000	3000	4000	3000	2000	6000	966000	959000
1.016	0.728713	0.728211	0.689582	0.69118	0.666405	0.683222		508	9000	10000	15000	9000	9000	12000	9000	13000	8000	876000	925000	508	1000	3000	3000	3000	2000	3000	5000	6000	6000	876000	925000
1.018	0.728711	0.72821	0.689581	0.691179	0.666389	0.683222		509	21000	12000	9000	13000	12000	10000	4000	9000	15000	840000	957000	509	5000	1000	4000	3000	5000	6000	2000	7000	0	840000	957000
1.02	0.72871	0.728209	0.68958	0.691179	0.666386	0.683229		510	14000	10000	5000	13000	4000	5000	8000	10000	4000	892000	913000	510	5000	2000	4000	3000	7000	2000	2000	4000	1000	892000	913000
1.022	0.728708	0.728208	0.689579	0.691178	0.666395	0.683221		511	15000	12000	8000	9000	11000	10000	8000	7000	10000	836000	909000	511	3000	1000	3000	4000	1000	5000	3000	4000	5000	836000	909000
1.024	0.728707	0.728207	0.689578	0.691178	0.666359	0.683226		512	12000	18000	12000	13000	10000	4000	9000	8000	14000	914000	905000	512	2000	0	3000	3000	3000	1000	3000	3000	0	914000	905000
1.026	0.728706	0.728206	0.689576	0.691177	0.666324	0.683212		513	13000	14000	5000	5000	10000	7000	7000	8000	9000	866000	935000	513	4000	3000	1000	4000	7000	1000	2000	6000	3000	866000	935000
1.028	0.728704	0.728205	0.689575	0.691177	0.66629	0.683196		514	11000	15000	11000	15000	7000	8000	12000	8000	7000	930000	970000	514	3000	6000	2000	2000	4000	2000	5000	1000	3000	930000	970000
1.03	0.728703	0.728204	0.689574	0.691176	0.666263	0.683192		515	13000	17000	8000	12000	8000	10000	8000	8000	9000	853000	915000	515	1000	4000	2000	2000	2000	3000	2000	3000	3000	853000	915000
1.032	0.728701	0.728203	0.689573	0.691175	0.666285	0.683174		516	17000	11000	10000	12000	14000	6000	8000	7000	9000	853000	921000	516	2000	3000	3000	3000	4000	2000	3000	2000	3000	853000	921000
1.034	0.7287	0.728202	0.689572	0.691175	0.666298	0.683173		517	11000	19000	11000	10000	3000	12000	11000	5000	11000	893000	992000	517	3000	3000	2000	5000	2000	2000	3000	4000	2000	893000	992000
1.036	0.728698	0.728201	0.689571	0.691174	0.666293	0.68317		518	13000	16000	16000	18000	9000	10000	12000	3000	8000	856000	930000	518	4000	5000	2000	10000	0	3000	1000	2000	10000	856000	930000
1.038	0.728697	0.7282	0.68957	0.691174	0.666301	0.683145		519	17000	10000	11000	10000	12000	13000	14000	16000	6000	878000	929000	519	2000	2000	4000	5000	1000	6000	1000	5000	4000	878000	929000
1.04	0.728695	0.728199	0.689568	0.691173	0.666319	0.683152		520	18000	5000	13000	7000	9000	5000	11000	5000	9000	908000	924000	520	4000	2000	2000	1000	0	3000	1000	2000	2000	908000	924000
1.042	0.728694	0.728198	0.689567	0.691173	0.66633	0.683152		521	8000	15000	15000	12000	5000	11000	10000	11000	11000	945000	973000	521	1000	5000	5000	4000	2000	4000	5000	0	3000	945000	973000
1.044	0.728692	0.728197	0.689566	0.691172	0.666309	0.683152		522	12000	11000	17000	8000	14000	13000	4000	6000	12000	909000	988000	522	3000	3000	1000	2000	4000	1000	2000	3000	3000	909000	988000
1.046	0.728691	0.728196	0.689565	0.691172	0.666306	0.683162		523	9000	11000	13000	6000	12000	9000	6000	5000	8000	905000	936000	523	5000	5000	2000	2000	2000	0	5000	2000	3000	905000	936000
1.048	0.72869	0.728195	0.689564	0.691171	0.666293	0.683155		524	15000	7000	8000	13000	13000	11000	10000	14000	7000	867000	969000	524	3000	0	1000	4000	8000	2000	6000	7000	1000	867000	969000
1.05	0.728688	0.728194	0.689563	0.691171	0.666297	0.68315		525	18000	16000	6000	11000	4000	8000	10000	14000	10000	932000	987000	525	2000	3000	5000	5000	3000	8000	6000	5000	1000	932000	987000
1.052	0.728687	0.728193	0.689562	0.69117	0.66625	0.683158		526	19000	10000	12000	14000	11000	7000	7000	9000	10000	914000	962000	526	4000	1000	1000	3000	1000	1000	4000	4000	3000	914000	962000
1.054	0.728685	0.728192	0.68956	0.691169	0.66626	0.683147		527	14000	15000	13000	7000	16000	9000	8000	12000	6000	890000	920000	527	2000	3000	3000	6000	4000	1000	3000	5000	4000	890000	920000
1.056	0.728684	0.728191	0.689559	0.691169	0.666253	0.68315		528	12000	13000	9000	11000	9000	16000	10000	8000	13000	891000	932000	528	5000	7000	1000	3000	2000	1000	3000	7000	4000	891000	932000
1.058	0.728682	0.72819	0.689558	0.691168	0.666232	0.68316		529	9000	19000	11000	14000	6000	13000	7000	9000	5000	880000	957000	529	5000	2000	4000	2000	1000	3000	3000	1000	3000	880000	957000
1.06	0.728681	0.728189	0.689557	0.691168	0.666222	0.683127		530	10000	16000	7000	14000	14000	11000	12000	6000	5000	923000	916000	530	3000	1000	2000	3000	4000	5000	1000	1000	4000	923000	916000
1.062	0.728679	0.728188	0.689556	0.691167	0.666192	0.68312		531	10000	8000	9000	8000	8000	12000	16000	8000	10000	923000	917000	531	4000	3000	4000	1000	2000	1000	7000	3000	3000	923000	917000
1.064	0.728678	0.728187	0.689555	0.691167	0.666182	0.683115		532	4000	13000	6000	10000	4000	10000	11000	13000	9000	840000	935000	532	2000	3000	2000	3000	2000	3000	4000	6000	4000	840000	935000
1.066	0.728677	0.728186	0.689554	0.691166	0.666192	0.683084		533	12000	11000	11000	17000	15000	9000	5000	12000	7000	857000	963000	533	2000	3000	2000	3000	4000	4000	3000	0	5000	857000	963000
1.068	0.728675	0.728185	0.689553	0.691166	0.666199	0.683072		534	10000	11000	14000	11000	15000	13000	4000	7000	7000	920000	944000	534	4000	2000	0	5000	5000	0	3000	5000	9000	920000	944000
1.07	0.728674	0.728184	0.689551	0.691165	0.666197	0.683059		535	8000	11000	10000	8000	5000	10000	5000	14000	6000	897000	920000	535	2000	5000	2000	4000	5000	1000	3000	1000	3000	897000	920000
1.072	0.728672	0.728183	0.68955	0.691164	0.666181	0.683053		536	19000	21000	15000	10000	7000	8000	13000	13000	7000	872000	950000	536	5000	1000	4000	6000	1000	5000	1000	8000	6000	872000	950000
1.074	0.728671	0.728182	0.689549	0.691164	0.666198	0.683033		537	17000	9000	8000	9000	11000	6000	6000	5000	14000	927000	984000	537	1000	4000	6000	5000	4000	3000	2000	3000	3000	927000	984000
1.076	0.728669	0.728181	0.689548	0.691163	0.666228	0.683026		538	15000	8000	11000	8000	14000	10000	10000	6000	8000	898000	924000	538	2000	2000	1000	4000	3000	5000	5000	3000	1000	898000	924000
1.078	0.728668	0.72818	0.689547	0.691163	0.666199	0.683019		539	14000	12000	18000	14000	13000	4000	11000	6000	11000	876000	1010000	539	2000	4000	0	4000	7000	4000	0	6000	1000	876000	1010000
1.08	0.728667	0.728179	0.689546	0.691162	0.666197	0.683019		540	11000	16000	10000	10000	12000	12000	11000	9000	5000	882000	958000	540	2000	5000	1000	1000	4000	7000	3000	1000	3000	882000	958000
1.082	0.728665	0.728178	0.689545	0.691162	0.666219	0.68303		541	6000	8000	10000	5000	8000	12000	11000	14000	12000	938000	978000	541	5000	3000	6000	3000	3000	4000	1000	1000	2000	938000	978000
1.084	0.728664	0.728177	0.689543	0.691161	0.666214	0.683015		542	15000	4000	9000	13000	14000	13000	9000	10000	6000	851000	1010000	542	3000	2000	2000	4000	5000	1000	3000	4000	3000	851000	1010000
1.086	0.728662	0.728176	0.689542	0.691161	0.666207	0.683004		543	21000	12000	16000	11000	5000	3000	7000	11000	7000	925000	925000	543	1000	0	2000	1000	2000	2000	3000	4000	2000	925000	925000
1.088	0.728661	0.728175	0.689541	0.69116	0.666181	0.68301		544	12000	18000	11000	15000	10000	10000	9000	7000	7000	870000	1040000	544	1000	6000	1000	1000	7000	4000	2000	7000	4000	870000	1040000
1.09	0.728659	0.728174	0.68954	0.69116	0.666176	0.683016		545	14000	8000	7000	9000	11000	8000	12000	6000	14000	845000	967000	545	1000	3000	3000	4000	2000	1000	4000	7000	4000	845000	967000
1.092	0.728658	0.728173	0.689539	0.691159	0.666175	0.683		546	15000	11000	5000	13000	6000	8000	12000	8000	6000	861000	982000	546	1000	3000	4000	1000	3000	1000	2000	3000	2000	861000	982000
1.094	0.728656	0.728172	0.689538	0.691158	0.666197	0.682995		547	12000	12000	13000	7000	11000	13000	6000	6000	8000	905000	966000	547	2000	1000	3000	5000	2000	3000	1000	2000	3000	905000	966000
1.096	0.728655	0.728171	0.689537	0.691158	0.666205	0.683013		548	13000	17000	15000	7000	14000	9000	10000	13000	11000	923000	968000	548	6000	3000	4000	4000	1000	3000	4000	3000	2000	923000	968000
1.098	0.728654	0.72817	0.689536	0.691157	0.666191	0.683024		549	13000	14000	9000	5000	10000	7000	9000	5000	8000	866000	917000	549	2000	5000	6000	2000	2000	0	2000	2000	2000	866000	917000
1.1	0.728652	0.728169	0.689534	0.691157	0.666181	0.683034		550	17000	9000	8000	13000	8000	13000	6000	4000	5000	867000	909000	550	3000	6000	1000	2000	4000	0	3000	3000	1000	867000	909000
1.102	0.728651	0.728168	0.689533	0.691156	0.666178	0.68304		551	15000	12000	7000	12000	13000	8000	12000	10000	12000	846000	944000	551	2000	3000	3000	3000	0	3000	3000	5000	3000	846000	944000
1.104	0.728649	0.728167	0.689532	0.691156	0.666156	0.683016		552	9000	10000	10000	11000	8000	9000	12000	11000	8000	893000	981000	552	2000	2000	2000	1000	2000	1000	0	4000	2000	893000	981000
1.106	0.728648	0.728166	0.689531	0.691155	0.666167	0.682992		553	13000	9000	8000	11000	16000	6000	9000	10000	9000	898000	929000	553	3000	3000	1000	2000	3000	3000	2000	5000	9000	898000	929000
1.108	0.728646	0.728165	0.68953	0.691155	0.666153	0.683009		554	22000	8000	14000	15000	7000	11000	13000	11000	10000	868000	946000	554	2000	3000	3000	8000	3000	5000	5000	4000	6000	868000	946000
1.11	0.728645	0.728164	0.689529	0.691154	0.66615	0.683013		555	15000	13000	12000	10000	15000	9000	9000	14000	4000	859000	896000	555	4000	4000	4000	5000	3000	2000	4000	4000	5000	859000	896000
1.112	0.728643	0.728163	0.689528	0.691154	0.666162	0.682999		556	15000	4000	15000	17000	9000	9000	12000	7000	10000	843000	969000	556	8000	2000	4000	3000	4000	1000	1000	1000	6000	843000	969000
1.114	0.728642	0.728162	0.689526	0.691153	0.66615	0.682964		557	14000	16000	16000	11000	8000	11000	9000	13000	8000	845000	986000	557	7000	2000	4000	3000	2000	2000	2000	1000	1000	845000	986000
1.116	0.728641	0.728161	0.689525	0.691152	0.666144	0.682945		558	13000	14000	14000	14000	9000	17000	10000	10000	12000	844000	954000	558	3000	6000	4000	2000	4000	3000	0	5000	2000	844000	954000
1.118	0.728639	0.72816	0.689524	0.691152	0.666161	0.682934		559	13000	9000	7000	10000	14000	9000	9000	7000	12000	923000	951000	559	8000	3000	3000	4000	3000	5000	2000	7000	4000	923000	951000
1.12	0.728638	0.728159	0.689523	0.691151	0.666162	0.682936		560	13000	9000	9000	11000	9000	9000	6000	8000	5000	917000	874000	560	2000	3000	1000	5000	5000	2000	1000	3000	1000	917000	874000
1.122	0.728636	0.728158	0.689522	0.691151	0.666153	0.682924		561	14000	10000	11000	8000	7000	8000	11000	11000	11000	864000	951000	561	5000	4000	2000	4000	3000	1000	1000	3000	1000	864000	951000
1.124	0.728635	0.728157	0.689521	0.69115	0.66615	0.682932		562	12000	15000	12000	7000	10000	8000	16000	10000	7000	900000	963000	562	4000	2000	3000	1000	6000	4000	0	4000	3000	900000	963000
1.126	0.728633	0.728156	0.68952	0.69115	0.666135	0.682946		563	9000	11000	9000	14000	9000	11000	8000	11000	8000	896000	949000	563	2000	7000	2000	2000	2000	4000	4000	2000	2000	896000	949000
1.128	0.728632	0.728155	0.689519	0.691149	0.666132	0.68296		564	12000	15000	12000	5000	12000	10000	11000	3000	13000	913000	940000	564	3000	4000	2000	2000	7000	1000	1000	2000	2000	913000	940000
1.13	0.728631	0.728154	0.689517	0.691149	0.666121	0.682979		565	10000	15000	7000	8000	10000	8000	12000	12000	5000	882000	1010000	565	7000	3000	1000	5000	1000	2000	1000	4000	4000	882000	1010000
1.132	0.728629	0.728153	0.689516	0.691148	0.666133	0.682971		566	10000	10000	14000	6000	13000	10000	6000	15000	12000	864000	965000	566	3000	6000	3000	5000	2000	1000	2000	2000	4000	864000	965000
1.134	0.728628	0.728152	0.689515	0.691148	0.666131	0.682953		567	11000	11000	8000	12000	9000	9000	13000	12000	7000	894000	930000	567	5000	8000	1000	2000	3000	6000	6000	3000	0	894000	930000
1.136	0.728626	0.728151	0.689514	0.691147	0.666138	0.682961		568	18000	12000	11000	18000	12000	2000	6000	9000	9000	903000	932000	568	5000	4000	2000	1000	6000	2000	2000	4000	4000	903000	932000
1.138	0.728625	0.72815	0.689513	0.691146	0.666109	0.682976		569	18000	8000	10000	13000	13000	9000	9000	10000	6000	854000	915000	569	5000	5000	5000	2000	4000	3000	2000	2000	0	854000	915000
1.14	0.728623	0.728149	0.689512	0.691146	0.666131	0.682993		570	4000	9000	12000	10000	10000	12000	7000	8000	6000	846000	915000	570	2000	2000	2000	3000	3000	1000	3000	4000	3000	846000	915000
1.142	0.728622	0.728148	0.689511	0.691145	0.666145	0.682999		571	15000	18000	15000	5000	5000	8000	9000	8000	12000	879000	998000	571	4000	1000	5000	0	3000	0	2000	3000	1000	879000	998000
1.144	0.72862	0.728147	0.68951	0.691145	0.666149	0.683002		572	10000	10000	12000	7000	9000	6000	5000	14000	9000	908000	927000	572	5000	1000	3000	5000	3000	4000	1000	3000	2000	908000	927000
1.146	0.728619	0.728146	0.689508	0.691144	0.666158	0.683013		573	8000	13000	11000	13000	10000	10000	7000	7000	10000	921000	917000	573	3000	3000	2000	2000	2000	5000	4000	3000	2000	921000	917000
1.148	0.728618	0.728145	0.689507	0.691144	0.666168	0.683019		574	12000	10000	13000	14000	14000	13000	19000	11000	12000	929000	936000	574	5000	2000	1000	3000	5000	4000	2000	5000	6000	929000	936000
1.15	0.728616	0.728144	0.689506	0.691143	0.666157	0.682997		575	11000	8000	6000	12000	6000	5000	9000	14000	13000	906000	962000	575	1000	4000	5000	4000	4000	2000	2000	4000	5000	906000	962000
1.152	0.728615	0.728143	0.689505	0.691143	0.666146	0.682993		576	15000	8000	21000	3000	17000	5000	10000	7000	6000	861000	883000	576	2000	0	1000	1000	1000	3000	2000	6000	2000	861000	883000
1.154	0.728613	0.728142	0.689504	0.691142	0.666131	0.683008		577	11000	18000	12000	13000	5000	6000	13000	14000	7000	868000	972000	577	4000	1000	7000	5000	1000	2000	4000	2000	2000	868000	972000
1.156	0.728612	0.728141	0.689503	0.691142	0.666124	0.683001		578	11000	18000	14000	5000	7000	7000	8000	7000	10000	865000	910000	578	1000	1000	3000	4000	0	2000	4000	4000	1000	865000	910000
1.158	0.72861	0.72814	0.689502	0.691141	0.666117	0.682984		579	7000	6000	11000	13000	11000	7000	8000	12000	10000	850000	938000	579	4000	1000	3000	6000	2000	3000	3000	4000	3000	850000	938000
1.16	0.728609	0.728139	0.6895	0.69114	0.666146	0.682976		580	13000	12000	19000	12000	4000	6000	8000	4000	14000	884000	949000	580	4000	4000	3000	0	3000	1000	6000	3000	1000	884000	949000
1.162	0.728608	0.728138	0.689499	0.69114	0.666157	0.68297		581	12000	13000	15000	17000	11000	7000	14000	11000	14000	863000	948000	581	4000	2000	2000	4000	0	0	7000	2000	6000	863000	948000
1.164	0.728606	0.728137	0.689498	0.691139	0.66616	0.682989		582	18000	7000	12000	19000	8000	9000	8000	18000	9000	922000	961000	582	3000	1000	1000	6000	3000	1000	1000	3000	5000	922000	961000
1.166	0.728605	0.728136	0.689497	0.691139	0.666154	0.682989		583	11000	9000	9000	11000	14000	14000	18000	6000	14000	840000	956000	583	0	2000	4000	3000	1000	1000	3000	3000	2000	840000	956000
1.168	0.728603	0.728135	0.689496	0.691138	0.666176	0.682973		584	15000	12000	13000	18000	8000	13000	10000	13000	12000	937000	906000	584	2000	0	0	2000	1000	4000	4000	7000	2000	937000	906000
1.17	0.728602	0.728134	0.689495	0.691138	0.666185	0.682982		585	18000	12000	9000	14000	11000	9000	8000	11000	10000	918000	972000	585	6000	1000	8000	6000	7000	2000	5000	1000	2000	918000	972000
1.172	0.7286	0.728133	0.689494	0.691137	0.666181	0.682979		586	15000	14000	14000	8000	10000	14000	8000	6000	12000	867000	928000	586	0	4000	2000	3000	4000	3000	2000	4000	6000	867000	928000
1.174	0.728599	0.728132	0.689493	0.691137	0.666179	0.682977		587	8000	10000	10000	12000	11000	6000	17000	10000	12000	865000	958000	587	3000	5000	1000	1000	2000	3000	5000	5000	3000	865000	958000
1.176	0.728597	0.728131	0.689491	0.691136	0.666163	0.682986		588	19000	8000	10000	13000	13000	11000	10000	8000	5000	911000	911000	588	3000	0	2000	2000	4000	6000	1000	1000	6000	911000	911000
1.178	0.728596	0.72813	0.68949	0.691136	0.666178	0.682982		589	9000	10000	17000	17000	9000	6000	8000	10000	12000	850000	932000	589	4000	6000	3000	3000	5000	0	2000	1000	3000	850000	932000
1.18	0.728595	0.728129	0.689489	0.691135	0.666193	0.682987		590	13000	12000	16000	6000	9000	9000	7000	9000	10000	944000	940000	590	2000	3000	1000	1000	4000	3000	5000	4000	2000	944000	940000
1.182	0.728593	0.728128	0.689488	0.691134	0.666221	0.682989		591	13000	7000	11000	10000	10000	10000	9000	12000	4000	905000	888000	591	3000	1000	3000	3000	2000	2000	2000	3000	3000	905000	888000
1.184	0.728592	0.728127	0.689487	0.691134	0.666228	0.682977		592	18000	8000	16000	12000	10000	11000	10000	9000	9000	839000	843000	592	1000	2000	4000	6000	0	3000	3000	1000	2000	839000	843000
1.186	0.72859	0.728126	0.689486	0.691133	0.666229	0.682967		593	12000	19000	14000	8000	11000	7000	12000	11000	6000	890000	946000	593	3000	2000	3000	2000	1000	9000	3000	4000	1000	890000	946000
1.188	0.728589	0.728125	0.689485	0.691133	0.666248	0.682981		594	21000	2000	8000	13000	15000	10000	9000	14000	8000	865000	919000	594	2000	4000	6000	1000	1000	7000	4000	5000	4000	865000	919000
1.19	0.728587	0.728124	0.689484	0.691132	0.666249	0.682996		595	9000	7000	17000	10000	11000	9000	11000	10000	11000	872000	971000	595	0	3000	2000	1000	4000	0	1000	2000	0	872000	971000
1.192	0.728586	0.728123	0.689482	0.691132	0.666254	0.682984		596	9000	18000	14000	13000	9000	13000	14000	10000	15000	850000	951000	596	2000	4000	1000	3000	3000	5000	3000	6000	3000	850000	951000
1.194	0.728585	0.728122	0.689481	0.691131	0.666222	0.682992		597	9000	13000	17000	7000	18000	10000	10000	7000	4000	874000	905000	597	2000	3000	6000	2000	2000	4000	2000	2000	1000	874000	905000
1.196	0.728583	0.728121	0.68948	0.691131	0.666193	0.682985		598	13000	8000	14000	9000	10000	14000	10000	9000	6000	866000	915000	598	3000	2000	5000	1000	0	4000	4000	1000	3000	866000	915000
1.198	0.728582	0.72812	0.689479	0.69113	0.666184	0.682997		599	5000	11000	8000	15000	9000	4000	6000	10000	8000	872000	943000	599	6000	3000	3000	4000	4000	6000	2000	3000	3000	872000	943000
1.2	0.72858	0.728119	0.689478	0.69113	0.666181	0.682981		600	10000	21000	11000	7000	16000	13000	10000	14000	10000	881000	975000	600	6000	2000	2000	1000	3000	5000	2000	2000	3000	881000	975000
1.202	0.728579	0.728118	0.689477	0.691129	0.666204	0.682977		601	13000	17000	15000	5000	12000	12000	6000	4000	13000	848000	962000	601	5000	4000	5000	1000	4000	10000	1000	3000	3000	848000	962000
1.204	0.728577	0.728117	0.689476	0.691128	0.666187	0.682978		602	13000	12000	24000	10000	10000	11000	14000	10000	11000	922000	906000	602	2000	4000	6000	2000	2000	4000	5000	2000	1000	922000	906000
1.206	0.728576	0.728116	0.689475	0.691128	0.666179	0.682979		603	9000	18000	12000	18000	13000	11000	8000	18000	11000	842000	931000	603	6000	6000	3000	4000	4000	5000	0	4000	4000	842000	931000
1.208	0.728575	0.728115	0.689473	0.691127	0.666151	0.682989		604	13000	10000	7000	11000	11000	13000	13000	6000	7000	854000	940000	604	4000	2000	5000	2000	1000	4000	4000	4000	3000	854000	940000
1.21	0.728573	0.728114	0.689472	0.691127	0.666164	0.683004		605	11000	12000	21000	7000	13000	12000	2000	8000	11000	898000	913000	605	3000	0	2000	1000	5000	3000	4000	1000	4000	898000	913000
1.212	0.728572	0.728113	0.689471	0.691126	0.666146	0.683004		606	4000	10000	19000	9000	4000	9000	7000	10000	10000	876000	958000	606	4000	2000	1000	1000	4000	1000	1000	5000	0	876000	958000
1.214	0.72857	0.728112	0.68947	0.691126	0.666158	0.683012		607	12000	7000	16000	16000	8000	11000	7000	9000	16000	893000	936000	607	6000	7000	3000	4000	1000	0	6000	2000	3000	893000	936000
1.216	0.728569	0.728111	0.689469	0.691125	0.666175	0.683017		608	13000	16000	14000	14000	4000	9000	14000	13000	3000	863000	934000	608	2000	7000	4000	2000	1000	4000	2000	7000	0	863000	934000
1.218	0.728567	0.72811	0.689468	0.691125	0.666177	0.683004		609	6000	9000	5000	9000	10000	12000	9000	17000	10000	948000	920000	609	3000	2000	3000	2000	4000	8000	4000	4000	4000	948000	920000
1.22	0.728566	0.728109	0.689467	0.691124	0.666168	0.683008		610	16000	8000	12000	11000	11000	8000	12000	3000	11000	885000	967000	610	1000	2000	3000	0	1000	4000	6000	3000	3000	885000	967000
1.222	0.728565	0.728108	0.689466	0.691124	0.66614	0.683004		611	12000	16000	16000	7000	14000	8000	12000	11000	7000	835000	906000	611	6000	5000	3000	2000	1000	0	4000	1000	4000	835000	906000
1.224	0.728563	0.728107	0.689465	0.691123	0.666145	0.683014		612	10000	13000	14000	13000	9000	16000	16000	7000	8000	916000	936000	612	2000	6000	3000	1000	3000	2000	3000	2000	3000	916000	936000
1.226	0.728562	0.728106	0.689463	0.691122	0.666145	0.683035		613	16000	11000	18000	8000	8000	13000	10000	11000	4000	856000	958000	613	1000	5000	8000	0	6000	4000	1000	4000	1000	856000	958000
1.228	0.72856	0.728105	0.689462	0.691122	0.66616	0.683055		614	18000	13000	12000	12000	8000	12000	6000	5000	9000	887000	938000	614	2000	0	3000	0	2000	2000	4000	3000	1000	887000	938000
1.23	0.728559	0.728104	0.689461	0.691121	0.666177	0.68306		615	12000	12000	15000	11000	7000	11000	14000	17000	10000	869000	983000	615	4000	2000	2000	5000	1000	0	5000	1000	1000	869000	983000
1.232	0.728557	0.728103	0.68946	0.691121	0.666182	0.68305		616	9000	13000	15000	11000	12000	16000	11000	9000	21000	905000	960000	616	5000	4000	4000	1000	1000	3000	3000	0	2000	905000	960000
1.234	0.728556	0.728102	0.689459	0.69112	0.666175	0.683066		617	12000	10000	9000	11000	13000	9000	10000	6000	12000	890000	953000	617	3000	4000	6000	0	1000	1000	2000	8000	7000	890000	953000
1.236	0.728555	0.728101	0.689458	0.69112	0.666174	0.683088		618	8000	18000	8000	7000	8000	13000	13000	11000	13000	869000	931000	618	4000	3000	5000	1000	1000	2000	5000	0	2000	869000	931000
1.238	0.728553	0.7281	0.689457	0.691119	0.666172	0.683101		619	8000	16000	8000	10000	7000	12000	9000	10000	5000	874000	966000	619	3000	0	8000	6000	5000	2000	5000	2000	4000	874000	966000
1.24	0.728552	0.728099	0.689456	0.691119	0.666158	0.683096		620	14000	19000	10000	8000	15000	13000	5000	6000	8000	921000	1030000	620	1000	4000	1000	5000	3000	6000	7000	2000	7000	921000	1030000
1.242	0.72855	0.728098	0.689454	0.691118	0.666156	0.683067		621	19000	17000	11000	9000	9000	6000	8000	6000	7000	869000	965000	621	2000	4000	2000	5000	3000	3000	6000	4000	4000	869000	965000
1.244	0.728549	0.728097	0.689453	0.691118	0.666168	0.683073		622	16000	22000	11000	13000	9000	7000	6000	4000	13000	927000	912000	622	4000	1000	1000	4000	3000	1000	3000	3000	6000	927000	912000
1.246	0.728547	0.728096	0.689452	0.691117	0.666159	0.68307		623	11000	12000	7000	10000	7000	8000	9000	15000	10000	904000	978000	623	2000	4000	2000	4000	0	2000	3000	2000	3000	904000	978000
1.248	0.728546	0.728095	0.689451	0.691116	0.666161	0.683075		624	13000	14000	12000	9000	7000	9000	11000	8000	9000	849000	1000000	624	3000	1000	7000	4000	3000	3000	3000	1000	0	849000	1000000
1.25	0.728545	0.728094	0.68945	0.691116	0.66615	0.683061		625	14000	11000	9000	6000	14000	8000	9000	16000	8000	846000	933000	625	3000	0	3000	4000	2000	3000	1000	3000	0	846000	933000
1.252	0.728543	0.728093	0.689449	0.691115	0.66616	0.683063		626	10000	10000	13000	16000	6000	8000	19000	15000	16000	926000	923000	626	3000	1000	4000	1000	3000	3000	3000	5000	1000	926000	923000
1.254	0.728542	0.728092	0.689448	0.691115	0.666185	0.683061		627	9000	19000	11000	7000	8000	14000	12000	2000	10000	885000	892000	627	0	3000	4000	7000	6000	6000	3000	4000	1000	885000	892000
1.256	0.72854	0.728091	0.689447	0.691114	0.666178	0.683067		628	9000	15000	12000	9000	9000	8000	8000	7000	3000	907000	947000	628	2000	6000	5000	1000	3000	5000	2000	7000	6000	907000	947000
1.258	0.728539	0.72809	0.689445	0.691114	0.666163	0.68307		629	9000	13000	11000	9000	10000	7000	8000	12000	20000	899000	979000	629	4000	4000	6000	2000	0	5000	2000	1000	3000	899000	979000
1.26	0.728537	0.728089	0.689444	0.691113	0.666147	0.683086		630	13000	12000	12000	11000	10000	13000	6000	7000	6000	905000	961000	630	3000	1000	4000	3000	3000	5000	3000	5000	5000	905000	961000
1.262	0.728536	0.728088	0.689443	0.691113	0.666159	0.683074		631	20000	7000	12000	13000	15000	7000	6000	13000	14000	842000	963000	631	6000	3000	3000	4000	6000	5000	6000	6000	5000	842000	963000
1.264	0.728535	0.728087	0.689442	0.691112	0.666173	0.683055		632	16000	9000	7000	6000	12000	14000	7000	8000	10000	943000	958000	632	4000	2000	3000	0	4000	2000	3000	4000	2000	943000	958000
1.266	0.728533	0.728086	0.689441	0.691112	0.666178	0.683052		633	10000	9000	10000	16000	12000	10000	9000	8000	5000	854000	1030000	633	4000	5000	1000	2000	3000	7000	2000	2000	2000	854000	1030000
1.268	0.728532	0.728085	0.68944	0.691111	0.66619	0.683038		634	14000	18000	15000	8000	10000	11000	9000	8000	14000	897000	982000	634	3000	4000	2000	2000	7000	3000	1000	1000	3000	897000	982000
1.27	0.72853	0.728084	0.689439	0.69111	0.666216	0.683066		635	17000	14000	13000	10000	5000	8000	15000	8000	8000	846000	905000	635	1000	4000	6000	3000	3000	3000	3000	2000	6000	846000	905000
1.272	0.728529	0.728083	0.689438	0.69111	0.666234	0.68307		636	15000	9000	11000	7000	9000	8000	5000	10000	10000	898000	951000	636	1000	6000	0	3000	2000	4000	1000	1000	2000	898000	951000
1.274	0.728527	0.728082	0.689437	0.691109	0.666238	0.683067		637	16000	15000	14000	11000	14000	11000	10000	4000	8000	888000	940000	637	2000	1000	3000	5000	2000	2000	1000	4000	1000	888000	940000
1.276	0.728526	0.728081	0.689435	0.691109	0.666219	0.683076		638	7000	9000	10000	10000	17000	5000	12000	10000	14000	858000	926000	638	8000	4000	1000	5000	7000	2000	4000	2000	4000	858000	926000
1.278	0.728525	0.72808	0.689434	0.691108	0.666232	0.683048		639	10000	13000	10000	11000	8000	11000	12000	8000	16000	921000	920000	639	3000	4000	2000	1000	4000	3000	3000	2000	5000	921000	920000
1.28	0.728523	0.728079	0.689433	0.691108	0.666214	0.683057		640	7000	13000	15000	6000	11000	10000	7000	7000	8000	849000	904000	640	4000	0	2000	2000	5000	4000	3000	2000	2000	849000	904000
1.282	0.728522	0.728078	0.689432	0.691107	0.666214	0.683045		641	15000	10000	13000	12000	14000	11000	7000	10000	11000	850000	915000	641	3000	3000	0	4000	3000	2000	4000	5000	1000	850000	915000
1.284	0.72852	0.728077	0.689431	0.691107	0.666215	0.683026		642	7000	17000	15000	20000	8000	9000	10000	5000	8000	822000	877000	642	7000	3000	3000	1000	1000	0	3000	3000	2000	822000	877000
1.286	0.728519	0.728076	0.68943	0.691106	0.666205	0.683031		643	9000	14000	16000	18000	10000	15000	8000	12000	12000	873000	963000	643	2000	3000	4000	3000	5000	1000	3000	2000	4000	873000	963000
1.288	0.728517	0.728075	0.689429	0.691106	0.666222	0.683042		644	13000	17000	12000	10000	8000	9000	7000	11000	5000	809000	942000	644	2000	5000	1000	3000	2000	3000	4000	1000	6000	809000	942000
1.29	0.728516	0.728074	0.689428	0.691105	0.666239	0.683035		645	10000	11000	11000	14000	10000	11000	9000	11000	4000	836000	890000	645	2000	3000	6000	4000	4000	1000	3000	3000	3000	836000	890000
1.292	0.728515	0.728073	0.689426	0.691104	0.666259	0.683037		646	15000	8000	10000	11000	12000	9000	12000	10000	9000	899000	942000	646	4000	3000	3000	6000	2000	4000	1000	3000	1000	899000	942000
1.294	0.728513	0.728072	0.689425	0.691104	0.666277	0.683031		647	11000	16000	10000	10000	13000	9000	17000	9000	7000	859000	891000	647	1000	4000	2000	1000	6000	3000	2000	4000	1000	859000	891000
1.296	0.728512	0.728071	0.689424	0.691103	0.666277	0.683022		648	9000	12000	16000	9000	12000	17000	13000	9000	12000	864000	994000	648	2000	2000	0	3000	6000	1000	4000	5000	1000	864000	994000
1.298	0.72851	0.72807	0.689423	0.691103	0.666297	0.683005		649	11000	13000	7000	16000	8000	6000	9000	11000	9000	828000	881000	649	6000	0	2000	5000	6000	4000	1000	4000	8000	828000	881000
1.3	0.728509	0.728069	0.689422	0.691102	0.666303	0.683003		650	14000	14000	15000	8000	10000	9000	9000	10000	11000	935000	976000	650	2000	1000	1000	2000	5000	1000	8000	6000	2000	935000	976000
1.302	0.728507	0.728068	0.689421	0.691102	0.666301	0.683005		651	20000	11000	23000	10000	12000	11000	15000	6000	11000	901000	1020000	651	5000	3000	4000	3000	1000	2000	0	2000	7000	901000	1020000
1.304	0.728506	0.728067	0.68942	0.691101	0.6663	0.683001		652	9000	16000	16000	13000	11000	6000	7000	12000	8000	852000	960000	652	4000	1000	11000	2000	5000	1000	2000	5000	2000	852000	960000
1.306	0.728505	0.728066	0.689419	0.691101	0.666292	0.683015		653	19000	9000	13000	7000	15000	8000	11000	12000	10000	907000	945000	653	4000	2000	1000	1000	2000	0	3000	3000	2000	907000	945000
1.308	0.728503	0.728065	0.689418	0.6911	0.666285	0.683021		654	13000	11000	15000	13000	3000	11000	8000	12000	10000	842000	994000	654	2000	7000	1000	1000	4000	4000	0	5000	5000	842000	994000
1.31	0.728502	0.728064	0.689416	0.6911	0.666314	0.683013		655	7000	11000	15000	12000	6000	9000	9000	7000	17000	867000	953000	655	3000	4000	1000	4000	2000	3000	6000	1000	4000	867000	953000
1.312	0.7285	0.728063	0.689415	0.691099	0.666308	0.683005		656	13000	18000	9000	12000	7000	13000	13000	10000	9000	880000	904000	656	5000	1000	3000	1000	3000	0	1000	5000	5000	880000	904000
1.314	0.728499	0.728062	0.689414	0.691099	0.666325	0.68298		657	15000	17000	12000	9000	15000	5000	8000	7000	14000	867000	938000	657	3000	4000	2000	0	3000	4000	4000	6000	3000	867000	938000
1.316	0.728498	0.728061	0.689413	0.691098	0.666352	0.682982		658	7000	12000	13000	15000	11000	12000	9000	4000	8000	896000	951000	658	4000	4000	0	3000	6000	5000	6000	7000	1000	896000	951000
1.318	0.728496	0.72806	0.689412	0.691097	0.666351	0.682996		659	21000	13000	7000	12000	9000	9000	8000	14000	7000	885000	947000	659	5000	4000	2000	4000	5000	3000	1000	4000	2000	885000	947000
1.32	0.728495	0.728059	0.689411	0.691097	0.666323	0.682998		660	11000	15000	5000	16000	5000	11000	6000	10000	9000	844000	952000	660	4000	2000	6000	5000	6000	8000	6000	1000	3000	844000	952000
1.322	0.728493	0.728058	0.68941	0.691096	0.666343	0.682975		661	18000	11000	16000	14000	14000	8000	12000	13000	10000	899000	922000	661	3000	3000	6000	2000	2000	2000	4000	4000	2000	899000	922000
1.324	0.728492	0.728057	0.689409	0.691096	0.666328	0.682969		662	15000	16000	12000	11000	8000	6000	8000	6000	10000	877000	937000	662	6000	4000	5000	3000	9000	5000	0	4000	2000	877000	937000
1.326	0.72849	0.728056	0.689408	0.691095	0.666334	0.682963		663	9000	12000	13000	15000	14000	12000	7000	9000	6000	862000	948000	663	2000	2000	5000	5000	3000	1000	4000	1000	1000	862000	948000
1.328	0.728489	0.728055	0.689406	0.691095	0.666361	0.682937		664	13000	12000	19000	11000	16000	7000	10000	2000	8000	896000	957000	664	3000	2000	3000	4000	0	2000	4000	4000	0	896000	957000
1.33	0.728488	0.728054	0.689405	0.691094	0.666377	0.68291		665	9000	12000	15000	10000	20000	8000	7000	15000	7000	834000	939000	665	3000	4000	1000	1000	0	5000	4000	4000	3000	834000	939000
1.332	0.728486	0.728053	0.689404	0.691094	0.666382	0.682912		666	11000	8000	12000	7000	9000	9000	9000	10000	10000	857000	954000	666	3000	1000	6000	0	8000	5000	3000	2000	3000	857000	954000
1.334	0.728485	0.728052	0.689403	0.691093	0.666391	0.682886		667	11000	13000	8000	8000	10000	14000	12000	10000	8000	917000	942000	667	4000	2000	5000	9000	3000	3000	2000	3000	2000	917000	942000
1.336	0.728483	0.728051	0.689402	0.691093	0.66639	0.682861		668	11000	9000	10000	6000	13000	5000	11000	6000	8000	904000	965000	668	2000	1000	4000	1000	5000	6000	2000	3000	4000	904000	965000
1.338	0.728482	0.72805	0.689401	0.691092	0.666403	0.682857		669	11000	16000	10000	8000	5000	14000	6000	10000	12000	952000	931000	669	2000	2000	1000	4000	2000	4000	3000	2000	3000	952000	931000
1.34	0.72848	0.728049	0.6894	0.691091	0.66641	0.682864		670	19000	11000	10000	12000	11000	12000	5000	10000	11000	878000	955000	670	4000	5000	3000	4000	2000	4000	4000	4000	7000	878000	955000
1.342	0.728479	0.728048	0.689399	0.691091	0.666412	0.682861		671	15000	13000	13000	10000	10000	13000	9000	8000	8000	929000	958000	671	4000	3000	3000	3000	1000	2000	1000	4000	3000	929000	958000
1.344	0.728478	0.728047	0.689398	0.69109	0.666411	0.682859		672	16000	10000	5000	5000	14000	6000	7000	8000	5000	856000	930000	672	4000	2000	1000	2000	3000	1000	10000	1000	4000	856000	930000
1.346	0.728476	0.728046	0.689396	0.69109	0.666374	0.682876		673	20000	14000	3000	8000	11000	9000	8000	9000	7000	881000	992000	673	6000	0	4000	2000	4000	1000	5000	4000	2000	881000	992000
1.348	0.728475	0.728045	0.689395	0.691089	0.666368	0.682872		674	10000	14000	17000	14000	5000	13000	5000	4000	4000	932000	895000	674	4000	5000	1000	3000	3000	5000	5000	2000	3000	932000	895000
1.35	0.728473	0.728044	0.689394	0.691089	0.666372	0.682888		675	12000	13000	21000	11000	11000	8000	6000	3000	9000	892000	959000	675	7000	2000	4000	3000	1000	2000	1000	3000	4000	892000	959000
1.352	0.728472	0.728043	0.689393	0.691088	0.666371	0.682897		676	11000	7000	11000	9000	11000	10000	11000	8000	7000	880000	919000	676	1000	7000	3000	3000	3000	2000	2000	3000	4000	880000	919000
1.354	0.728471	0.728042	0.689392	0.691088	0.666367	0.682904		677	18000	8000	15000	9000	5000	8000	12000	6000	8000	881000	992000	677	0	5000	4000	1000	7000	3000	2000	5000	3000	881000	992000
1.356	0.728469	0.728041	0.689391	0.691087	0.666348	0.682896		678	12000	13000	16000	19000	18000	10000	10000	7000	4000	908000	968000	678	1000	2000	1000	5000	2000	2000	2000	2000	1000	908000	968000
1.358	0.728468	0.72804	0.68939	0.691087	0.666348	0.682893		679	7000	12000	12000	8000	11000	9000	6000	7000	14000	936000	952000	679	3000	2000	2000	5000	5000	3000	8000	2000	1000	936000	952000
1.36	0.728466	0.728039	0.689389	0.691086	0.666378	0.682876		680	16000	12000	24000	7000	8000	15000	8000	8000	6000	913000	952000	680	2000	3000	1000	1000	2000	1000	3000	3000	3000	913000	952000
1.362	0.728465	0.728038	0.689388	0.691085	0.666392	0.682872		681	14000	8000	11000	15000	11000	7000	10000	17000	8000	901000	957000	681	6000	7000	3000	2000	4000	4000	4000	4000	2000	901000	957000
1.364	0.728463	0.728037	0.689386	0.691085	0.666419	0.682851		682	9000	10000	18000	8000	12000	14000	11000	8000	7000	884000	945000	682	1000	1000	3000	0	2000	3000	4000	1000	4000	884000	945000
1.366	0.728462	0.728036	0.689385	0.691084	0.666405	0.682856		683	10000	7000	11000	15000	16000	6000	10000	11000	3000	925000	907000	683	2000	4000	3000	0	3000	2000	4000	3000	1000	925000	907000
1.368	0.728461	0.728035	0.689384	0.691084	0.666386	0.682871		684	13000	16000	7000	11000	9000	13000	12000	9000	14000	843000	933000	684	3000	1000	1000	2000	2000	1000	1000	4000	4000	843000	933000
1.37	0.728459	0.728034	0.689383	0.691083	0.666366	0.682873		685	11000	10000	8000	7000	12000	6000	6000	6000	7000	910000	865000	685	0	2000	3000	2000	4000	4000	2000	3000	3000	910000	865000
1.372	0.728458	0.728033	0.689382	0.691083	0.666376	0.682883		686	15000	12000	10000	15000	13000	7000	7000	7000	8000	914000	893000	686	1000	3000	5000	6000	4000	1000	4000	0	4000	914000	893000
1.374	0.728456	0.728032	0.689381	0.691082	0.666367	0.682858		687	15000	9000	14000	6000	12000	15000	7000	8000	9000	907000	954000	687	4000	7000	5000	4000	4000	2000	0	3000	4000	907000	954000
1.376	0.728455	0.728031	0.68938	0.691082	0.666376	0.682839		688	16000	12000	13000	6000	11000	9000	9000	17000	12000	823000	962000	688	1000	7000	5000	4000	3000	2000	1000	4000	2000	823000	962000
1.378	0.728454	0.72803	0.689379	0.691081	0.666377	0.682833		689	17000	13000	9000	9000	13000	6000	12000	17000	11000	846000	901000	689	4000	2000	2000	6000	5000	0	1000	4000	3000	846000	901000
1.38	0.728452	0.728029	0.689378	0.691081	0.666388	0.682829		690	10000	10000	7000	14000	7000	9000	4000	13000	7000	905000	957000	690	2000	0	3000	5000	9000	1000	2000	3000	3000	905000	957000
1.382	0.728451	0.728028	0.689376	0.69108	0.666404	0.682842		691	13000	15000	6000	18000	14000	9000	5000	12000	12000	896000	963000	691	4000	4000	1000	0	3000	4000	3000	1000	2000	896000	963000
1.384	0.728449	0.728027	0.689375	0.69108	0.666413	0.682855		692	12000	9000	13000	13000	7000	14000	4000	12000	5000	909000	946000	692	0	3000	7000	3000	4000	5000	2000	3000	2000	909000	946000
1.386	0.728448	0.728026	0.689374	0.691079	0.666402	0.682858		693	13000	15000	10000	15000	10000	7000	3000	11000	10000	872000	972000	693	3000	4000	2000	3000	4000	3000	1000	0	3000	872000	972000
1.388	0.728446	0.728025	0.689373	0.691078	0.666388	0.682879		694	7000	6000	15000	10000	5000	11000	8000	17000	8000	861000	928000	694	6000	0	1000	5000	3000	6000	3000	2000	1000	861000	928000
1.39	0.728445	0.728024	0.689372	0.691078	0.666386	0.68288		695	18000	14000	9000	9000	20000	10000	16000	14000	6000	887000	1050000	695	3000	6000	5000	1000	5000	0	4000	0	4000	887000	1050000
1.392	0.728444	0.728023	0.689371	0.691077	0.666385	0.682916		696	9000	12000	15000	19000	15000	7000	9000	3000	4000	879000	941000	696	3000	1000	3000	6000	2000	0	2000	2000	4000	879000	941000
1.394	0.728442	0.728022	0.68937	0.691077	0.666375	0.682896		697	13000	15000	13000	12000	7000	10000	7000	9000	11000	871000	917000	697	1000	3000	1000	1000	5000	2000	1000	7000	5000	871000	917000
1.396	0.728441	0.728021	0.689369	0.691076	0.666377	0.682882		698	14000	13000	13000	8000	12000	14000	10000	7000	6000	877000	910000	698	6000	4000	3000	2000	3000	2000	4000	1000	3000	877000	910000
1.398	0.728439	0.72802	0.689368	0.691076	0.666374	0.682875		699	11000	9000	11000	7000	10000	6000	13000	7000	15000	886000	969000	699	9000	0	1000	6000	3000	2000	0	5000	6000	886000	969000
1.4	0.728438	0.728019	0.689366	0.691075	0.666383	0.682872		700	8000	11000	8000	11000	7000	11000	5000	7000	8000	886000	899000	700	2000	3000	2000	4000	4000	5000	2000	1000	3000	886000	899000
1.402	0.728437	0.728018	0.689365	0.691075	0.666388	0.682871		701	11000	13000	10000	11000	17000	12000	10000	16000	6000	875000	960000	701	5000	2000	4000	2000	4000	5000	0	2000	4000	875000	960000
1.404	0.728435	0.728017	0.689364	0.691074	0.666371	0.682871		702	8000	11000	13000	17000	9000	7000	7000	17000	4000	862000	993000	702	2000	2000	9000	2000	5000	2000	2000	5000	4000	862000	993000
1.406	0.728434	0.728017	0.689363	0.691074	0.666379	0.682874		703	17000	14000	12000	9000	8000	2000	9000	9000	10000	905000	985000	703	3000	3000	0	2000	2000	2000	2000	4000	2000	905000	985000
1.408	0.728432	0.728016	0.689362	0.691073	0.66637	0.682867		704	18000	13000	10000	14000	7000	13000	3000	8000	9000	909000	961000	704	2000	3000	2000	1000	4000	2000	2000	4000	1000	909000	961000
1.41	0.728431	0.728015	0.689361	0.691072	0.666356	0.682848		705	7000	15000	12000	9000	16000	10000	12000	10000	15000	877000	887000	705	3000	4000	3000	2000	5000	0	2000	2000	2000	877000	887000
1.412	0.728429	0.728014	0.68936	0.691072	0.666347	0.682845		706	10000	15000	12000	10000	18000	9000	10000	12000	14000	921000	882000	706	0	5000	2000	3000	7000	3000	0	3000	8000	921000	882000
1.414	0.728428	0.728013	0.689359	0.691071	0.666366	0.682843		707	10000	9000	15000	12000	13000	9000	13000	14000	8000	905000	943000	707	4000	2000	3000	1000	4000	1000	4000	3000	2000	905000	943000
1.416	0.728427	0.728012	0.689358	0.691071	0.666351	0.682838		708	14000	14000	6000	9000	13000	19000	8000	8000	9000	882000	986000	708	0	4000	2000	3000	2000	2000	4000	0	3000	882000	986000
1.418	0.728425	0.728011	0.689356	0.69107	0.666328	0.682845		709	13000	12000	4000	9000	14000	4000	8000	8000	10000	918000	906000	709	1000	1000	2000	4000	7000	6000	4000	0	2000	918000	906000
1.42	0.728424	0.72801	0.689355	0.69107	0.666351	0.68285		710	11000	15000	13000	10000	11000	13000	8000	8000	9000	911000	939000	710	6000	4000	4000	2000	2000	1000	5000	1000	1000	911000	939000
1.422	0.728422	0.728009	0.689354	0.691069	0.666334	0.682836		711	12000	13000	8000	8000	7000	8000	13000	7000	8000	991000	982000	711	1000	1000	2000	1000	2000	7000	2000	1000	4000	991000	982000
1.424	0.728421	0.728008	0.689353	0.691069	0.666345	0.682849		712	7000	14000	13000	9000	17000	10000	5000	15000	11000	893000	961000	712	3000	3000	4000	0	4000	6000	3000	3000	0	893000	961000
1.426	0.72842	0.728007	0.689352	0.691068	0.666365	0.682856		713	16000	13000	16000	14000	12000	7000	13000	6000	5000	910000	996000	713	6000	3000	3000	2000	2000	1000	4000	1000	1000	910000	996000
1.428	0.728418	0.728006	0.689351	0.691068	0.666344	0.682853		714	21000	9000	15000	10000	7000	12000	13000	11000	12000	905000	985000	714	2000	7000	5000	6000	0	1000	3000	2000	4000	905000	985000
1.43	0.728417	0.728005	0.68935	0.691067	0.666331	0.682848		715	16000	14000	9000	15000	9000	11000	7000	8000	5000	837000	967000	715	0	0	8000	3000	4000	1000	2000	5000	0	837000	967000
1.432	0.728415	0.728004	0.689349	0.691067	0.666329	0.682826		716	5000	10000	11000	7000	12000	10000	11000	5000	10000	874000	981000	716	3000	5000	3000	2000	5000	3000	1000	1000	3000	874000	981000
1.434	0.728414	0.728003	0.689348	0.691066	0.666335	0.682829		717	14000	7000	15000	10000	12000	12000	12000	5000	7000	891000	904000	717	2000	3000	4000	1000	2000	5000	6000	4000	4000	891000	904000
1.436	0.728413	0.728002	0.689347	0.691065	0.666331	0.682827		718	12000	15000	10000	9000	19000	10000	11000	8000	11000	876000	946000	718	7000	2000	4000	6000	1000	4000	6000	3000	1000	876000	946000
1.438	0.728411	0.728001	0.689345	0.691065	0.666328	0.682826		719	14000	12000	9000	15000	18000	11000	16000	10000	6000	895000	876000	719	3000	2000	3000	2000	3000	1000	3000	3000	3000	895000	876000
1.44	0.72841	0.728	0.689344	0.691064	0.666308	0.682807		720	12000	19000	13000	8000	12000	11000	10000	11000	7000	861000	934000	720	4000	4000	6000	3000	5000	3000	2000	2000	5000	861000	934000
1.442	0.728408	0.727999	0.689343	0.691064	0.666324	0.682809		721	16000	17000	11000	11000	15000	14000	14000	7000	9000	868000	906000	721	5000	5000	3000	1000	4000	6000	6000	2000	2000	868000	906000
1.444	0.728407	0.727998	0.689342	0.691063	0.666327	0.682819		722	12000	18000	9000	10000	12000	13000	8000	11000	9000	916000	919000	722	8000	4000	3000	3000	1000	2000	1000	1000	1000	916000	919000
1.446	0.728405	0.727997	0.689341	0.691063	0.666324	0.68281		723	15000	12000	7000	9000	13000	9000	20000	7000	11000	838000	942000	723	1000	2000	1000	3000	4000	5000	5000	3000	3000	838000	942000
1.448	0.728404	0.727996	0.68934	0.691062	0.666318	0.682815		724	20000	3000	14000	8000	16000	12000	13000	10000	9000	877000	888000	724	4000	1000	5000	1000	6000	2000	4000	5000	3000	877000	888000
1.45	0.728403	0.727995	0.689339	0.691062	0.666312	0.682826		725	11000	7000	12000	12000	9000	9000	14000	12000	11000	890000	972000	725	5000	3000	3000	4000	3000	1000	4000	1000	5000	890000	972000
1.452	0.728401	0.727994	0.689338	0.691061	0.666315	0.682836		726	8000	14000	21000	13000	8000	8000	14000	9000	14000	882000	947000	726	2000	3000	2000	0	2000	4000	2000	2000	3000	882000	947000
1.454	0.7284	0.727993	0.689337	0.691061	0.666295	0.682835		727	12000	13000	9000	9000	10000	12000	15000	8000	7000	895000	944000	727	4000	3000	3000	2000	7000	3000	0	0	7000	895000	944000
1.456	0.728398	0.727992	0.689336	0.69106	0.666313	0.682824		728	10000	10000	5000	16000	15000	7000	5000	8000	13000	913000	979000	728	2000	3000	3000	2000	5000	5000	4000	5000	6000	913000	979000
1.458	0.728397	0.727991	0.689334	0.691059	0.666277	0.682796		729	12000	13000	10000	9000	8000	13000	3000	10000	6000	874000	941000	729	4000	7000	4000	1000	2000	1000	3000	6000	0	874000	941000
1.46	0.728396	0.72799	0.689333	0.691059	0.666246	0.68279		730	8000	10000	17000	14000	10000	11000	10000	8000	13000	866000	904000	730	3000	3000	5000	4000	3000	2000	4000	1000	1000	866000	904000
1.462	0.728394	0.727989	0.689332	0.691058	0.666255	0.682794		731	5000	10000	13000	8000	10000	14000	9000	9000	7000	904000	908000	731	2000	2000	5000	4000	7000	4000	2000	1000	6000	904000	908000
1.464	0.728393	0.727988	0.689331	0.691058	0.666257	0.682814		732	18000	7000	18000	8000	9000	9000	10000	9000	7000	872000	936000	732	4000	2000	4000	1000	4000	3000	4000	3000	4000	872000	936000
1.466	0.728391	0.727987	0.68933	0.691057	0.666244	0.68281		733	6000	13000	16000	21000	17000	8000	12000	8000	8000	857000	890000	733	6000	1000	1000	1000	3000	5000	3000	1000	4000	857000	890000
1.468	0.72839	0.727986	0.689329	0.691057	0.666256	0.682785		734	9000	6000	14000	16000	8000	4000	14000	7000	4000	870000	908000	734	2000	4000	0	2000	3000	3000	3000	3000	2000	870000	908000
1.47	0.728389	0.727985	0.689328	0.691056	0.66627	0.682775		735	14000	12000	9000	15000	13000	11000	16000	7000	11000	892000	908000	735	4000	6000	1000	4000	2000	0	3000	2000	1000	892000	908000
1.472	0.728387	0.727984	0.689327	0.691056	0.666254	0.68277		736	15000	8000	13000	4000	8000	8000	8000	5000	8000	833000	963000	736	0	1000	4000	4000	3000	6000	2000	4000	1000	833000	963000
1.474	0.728386	0.727983	0.689326	0.691055	0.666253	0.682758		737	19000	18000	12000	12000	8000	12000	4000	10000	7000	911000	965000	737	1000	2000	4000	3000	2000	1000	4000	6000	1000	911000	965000
1.476	0.728384	0.727982	0.689325	0.691055	0.666248	0.682756		738	11000	20000	10000	14000	7000	7000	10000	12000	5000	895000	914000	738	2000	5000	2000	3000	0	1000	8000	3000	1000	895000	914000
1.478	0.728383	0.727981	0.689323	0.691054	0.666228	0.682784		739	10000	10000	11000	11000	11000	6000	11000	6000	4000	877000	964000	739	5000	2000	3000	2000	4000	3000	3000	1000	1000	877000	964000
1.48	0.728381	0.72798	0.689322	0.691054	0.666218	0.682796		740	13000	9000	20000	11000	10000	9000	12000	11000	11000	869000	958000	740	2000	5000	4000	2000	2000	3000	2000	1000	3000	869000	958000
1.482	0.72838	0.727979	0.689321	0.691053	0.666212	0.682794		741	18000	9000	8000	11000	18000	15000	6000	10000	6000	834000	918000	741	4000	2000	2000	2000	4000	1000	3000	3000	1000	834000	918000
1.484	0.728379	0.727978	0.68932	0.691052	0.666212	0.682784		742	6000	7000	15000	9000	13000	11000	15000	9000	5000	881000	945000	742	2000	4000	4000	1000	5000	2000	5000	2000	6000	881000	945000
1.486	0.728377	0.727977	0.689319	0.691052	0.666213	0.682798		743	21000	14000	15000	8000	11000	11000	6000	10000	10000	861000	940000	743	5000	1000	0	1000	2000	3000	3000	1000	4000	861000	940000
1.488	0.728376	0.727976	0.689318	0.691051	0.666208	0.682789		744	11000	8000	14000	9000	9000	9000	12000	10000	15000	847000	915000	744	2000	2000	3000	0	3000	1000	1000	2000	3000	847000	915000
1.49	0.728374	0.727975	0.689317	0.691051	0.666218	0.682764		745	13000	12000	8000	13000	3000	16000	5000	9000	8000	882000	940000	745	1000	3000	6000	3000	1000	5000	1000	4000	5000	882000	940000
1.492	0.728373	0.727974	0.689316	0.69105	0.66621	0.68276		746	19000	7000	11000	11000	6000	10000	13000	8000	9000	877000	922000	746	2000	2000	7000	4000	2000	7000	1000	4000	3000	877000	922000
1.494	0.728372	0.727973	0.689315	0.69105	0.6662	0.682774		747	6000	11000	11000	12000	6000	12000	11000	8000	9000	881000	949000	747	3000	2000	4000	0	3000	1000	5000	1000	3000	881000	949000
1.496	0.72837	0.727972	0.689314	0.691049	0.666201	0.682748		748	10000	15000	13000	10000	10000	11000	8000	11000	14000	910000	924000	748	3000	6000	0	5000	6000	5000	3000	1000	1000	910000	924000
1.498	0.728369	0.727971	0.689312	0.691049	0.666201	0.682757		749	7000	9000	7000	10000	9000	7000	12000	9000	7000	838000	949000	749	2000	0	3000	2000	2000	4000	3000	2000	1000	838000	949000
1.5	0.728367	0.72797	0.689311	0.691048	0.666209	0.682758		750	13000	8000	11000	13000	9000	5000	5000	11000	9000	921000	864000	750	6000	1000	2000	3000	4000	3000	6000	1000	2000	921000	864000
1.502	0.728366	0.727969	0.68931	0.691048	0.666207	0.68273		751	14000	7000	13000	11000	13000	11000	18000	6000	6000	877000	961000	751	6000	2000	3000	2000	2000	3000	2000	3000	1000	877000	961000
1.504	0.728365	0.727968	0.689309	0.691047	0.666229	0.682728		752	10000	18000	5000	5000	8000	6000	8000	4000	12000	921000	934000	752	2000	3000	3000	4000	0	5000	4000	2000	4000	921000	934000
1.506	0.728363	0.727967	0.689308	0.691047	0.666248	0.682717		753	8000	15000	8000	17000	7000	9000	13000	9000	12000	878000	996000	753	7000	3000	6000	5000	5000	4000	4000	3000	3000	878000	996000
1.508	0.728362	0.727966	0.689307	0.691046	0.666239	0.682702		754	14000	9000	12000	7000	13000	12000	8000	11000	9000	841000	931000	754	4000	7000	4000	5000	4000	5000	3000	4000	2000	841000	931000
1.51	0.72836	0.727965	0.689306	0.691045	0.666239	0.682707		755	7000	6000	14000	12000	10000	10000	7000	9000	17000	851000	940000	755	2000	3000	2000	0	0	4000	1000	1000	0	851000	940000
1.512	0.728359	0.727964	0.689305	0.691045	0.666254	0.682727		756	11000	10000	11000	15000	10000	11000	13000	9000	12000	817000	991000	756	1000	1000	5000	2000	4000	6000	5000	3000	3000	817000	991000
1.514	0.728358	0.727963	0.689304	0.691044	0.666244	0.682726		757	16000	12000	11000	6000	9000	16000	5000	5000	8000	878000	945000	757	2000	3000	5000	2000	2000	4000	5000	3000	3000	878000	945000
1.516	0.728356	0.727962	0.689303	0.691044	0.666252	0.682733		758	5000	7000	9000	12000	5000	5000	14000	10000	6000	857000	998000	758	1000	4000	6000	0	0	3000	3000	3000	2000	857000	998000
1.518	0.728355	0.727961	0.689301	0.691043	0.666263	0.682753		759	16000	9000	12000	11000	17000	12000	15000	8000	5000	812000	972000	759	6000	5000	2000	0	3000	9000	3000	3000	3000	812000	972000
1.52	0.728353	0.72796	0.6893	0.691043	0.666248	0.682756		760	8000	12000	13000	7000	11000	11000	13000	21000	10000	923000	916000	760	2000	3000	2000	4000	4000	1000	1000	1000	4000	923000	916000
1.522	0.728352	0.727959	0.689299	0.691042	0.666243	0.68275		761	12000	15000	4000	13000	13000	7000	9000	12000	9000	907000	893000	761	4000	3000	1000	2000	6000	1000	3000	2000	1000	907000	893000
1.524	0.728351	0.727958	0.689298	0.691042	0.666227	0.682737		762	20000	8000	10000	15000	4000	4000	10000	14000	14000	902000	949000	762	2000	1000	2000	1000	2000	2000	2000	8000	4000	902000	949000
1.526	0.728349	0.727957	0.689297	0.691041	0.66624	0.682739		763	18000	13000	10000	9000	9000	6000	15000	11000	10000	916000	980000	763	3000	7000	5000	0	0	2000	2000	1000	4000	916000	980000
1.528	0.728348	0.727956	0.689296	0.691041	0.666236	0.68272		764	16000	18000	7000	8000	20000	9000	14000	10000	8000	868000	949000	764	2000	0	3000	0	3000	2000	4000	2000	2000	868000	949000
1.53	0.728346	0.727955	0.689295	0.69104	0.666231	0.682736		765	14000	14000	12000	19000	16000	10000	17000	15000	6000	940000	943000	765	6000	4000	2000	2000	4000	3000	2000	4000	2000	940000	943000
1.532	0.728345	0.727954	0.689294	0.691039	0.666237	0.682719		766	9000	9000	11000	8000	11000	9000	16000	9000	9000	837000	908000	766	3000	4000	2000	3000	3000	3000	1000	2000	6000	837000	908000
1.534	0.728344	0.727953	0.689293	0.691039	0.666232	0.682707		767	13000	12000	10000	16000	8000	14000	9000	11000	5000	835000	956000	767	2000	5000	2000	2000	6000	3000	5000	3000	1000	835000	956000
1.536	0.728342	0.727952	0.689292	0.691038	0.666237	0.682686		768	14000	8000	12000	11000	11000	3000	11000	9000	13000	895000	921000	768	0	6000	2000	0	0	2000	2000	1000	0	895000	921000
1.538	0.728341	0.727952	0.68929	0.691038	0.66626	0.682685		769	9000	10000	13000	13000	8000	10000	9000	9000	8000	887000	911000	769	1000	2000	2000	1000	6000	2000	2000	3000	4000	887000	911000
1.54	0.728339	0.727951	0.689289	0.691037	0.666244	0.6827		770	5000	7000	11000	8000	19000	11000	9000	10000	8000	829000	935000	770	3000	3000	0	2000	6000	3000	6000	1000	4000	829000	935000
1.542	0.728338	0.72795	0.689288	0.691037	0.666229	0.682726		771	12000	11000	16000	14000	16000	12000	14000	11000	6000	845000	911000	771	4000	1000	2000	1000	1000	4000	1000	3000	3000	845000	911000
1.544	0.728337	0.727949	0.689287	0.691036	0.666218	0.682715		772	12000	15000	5000	11000	9000	14000	7000	6000	14000	899000	993000	772	2000	6000	5000	8000	4000	2000	5000	0	1000	899000	993000
1.546	0.728335	0.727948	0.689286	0.691036	0.666233	0.682709		773	14000	12000	10000	10000	11000	11000	10000	10000	13000	815000	963000	773	3000	3000	4000	2000	0	3000	3000	6000	2000	815000	963000
1.548	0.728334	0.727947	0.689285	0.691035	0.666217	0.682708		774	12000	14000	8000	18000	12000	16000	14000	11000	13000	846000	942000	774	4000	3000	1000	6000	3000	1000	2000	1000	1000	846000	942000
1.55	0.728332	0.727946	0.689284	0.691035	0.666233	0.682695		775	7000	9000	5000	8000	12000	7000	9000	5000	13000	900000	933000	775	0	1000	6000	4000	3000	1000	2000	3000	0	900000	933000
1.552	0.728331	0.727945	0.689283	0.691034	0.666265	0.68269		776	16000	9000	15000	17000	13000	10000	8000	9000	10000	871000	1000000	776	3000	4000	5000	3000	1000	6000	1000	7000	10000	871000	1000000
1.554	0.728329	0.727944	0.689282	0.691034	0.66626	0.682706		777	15000	11000	9000	15000	8000	16000	9000	9000	3000	910000	969000	777	0	4000	4000	1000	5000	3000	1000	4000	2000	910000	969000
1.556	0.728328	0.727943	0.689281	0.691033	0.666283	0.682708		778	10000	8000	17000	10000	5000	8000	10000	11000	9000	850000	906000	778	4000	2000	1000	5000	1000	3000	4000	2000	2000	850000	906000
1.558	0.728327	0.727942	0.68928	0.691032	0.666292	0.682724		779	13000	10000	9000	5000	11000	14000	10000	4000	9000	886000	954000	779	3000	0	3000	3000	1000	1000	1000	4000	3000	886000	954000
1.56	0.728325	0.727941	0.689278	0.691032	0.666278	0.682725		780	8000	8000	17000	13000	13000	9000	9000	7000	7000	929000	917000	780	3000	2000	3000	2000	3000	5000	1000	1000	1000	929000	917000
1.562	0.728324	0.72794	0.689277	0.691031	0.666286	0.682739		781	14000	9000	7000	8000	14000	9000	7000	7000	10000	865000	932000	781	5000	6000	0	5000	5000	3000	3000	2000	2000	865000	932000
1.564	0.728322	0.727939	0.689276	0.691031	0.666279	0.682753		782	9000	11000	11000	13000	13000	7000	13000	9000	12000	874000	1020000	782	2000	0	3000	5000	5000	4000	3000	3000	2000	874000	1020000
1.566	0.728321	0.727938	0.689275	0.69103	0.666271	0.682767		783	12000	8000	14000	10000	11000	19000	11000	7000	9000	902000	1020000	783	3000	3000	2000	2000	4000	2000	2000	3000	5000	902000	1020000
1.568	0.72832	0.727937	0.689274	0.69103	0.666294	0.682795		784	15000	11000	10000	10000	8000	7000	11000	10000	6000	897000	863000	784	3000	2000	2000	1000	3000	3000	3000	0	8000	897000	863000
1.57	0.728318	0.727936	0.689273	0.691029	0.666288	0.682788		785	10000	9000	7000	10000	12000	12000	10000	13000	6000	826000	865000	785	4000	4000	4000	3000	4000	2000	2000	3000	3000	826000	865000
1.572	0.728317	0.727935	0.689272	0.691029	0.666277	0.682796		786	16000	22000	11000	13000	9000	12000	9000	7000	3000	835000	922000	786	6000	3000	6000	5000	2000	1000	1000	4000	5000	835000	922000
1.574	0.728315	0.727934	0.689271	0.691028	0.666278	0.682807		787	12000	10000	8000	17000	11000	6000	13000	10000	4000	911000	909000	787	3000	3000	3000	1000	4000	2000	2000	0	3000	911000	909000
1.576	0.728314	0.727933	0.68927	0.691028	0.666275	0.682798		788	17000	12000	7000	10000	13000	10000	3000	10000	7000	819000	976000	788	2000	4000	4000	6000	4000	4000	1000	1000	3000	819000	976000
1.578	0.728313	0.727932	0.689269	0.691027	0.666285	0.682781		789	4000	8000	8000	10000	16000	13000	18000	5000	10000	922000	881000	789	2000	3000	5000	2000	4000	4000	1000	3000	1000	922000	881000
1.58	0.728311	0.727931	0.689268	0.691027	0.666278	0.682768		790	20000	17000	10000	15000	7000	9000	11000	7000	10000	881000	915000	790	3000	1000	2000	2000	1000	2000	3000	1000	0	881000	915000
1.582	0.72831	0.72793	0.689266	0.691026	0.666287	0.682765		791	7000	20000	10000	13000	12000	16000	5000	8000	14000	836000	954000	791	0	4000	5000	2000	6000	1000	0	3000	5000	836000	954000
1.584	0.728308	0.727929	0.689265	0.691025	0.666304	0.682755		792	16000	13000	8000	9000	10000	13000	6000	14000	9000	869000	980000	792	9000	2000	3000	3000	1000	5000	2000	3000	5000	869000	980000
1.586	0.728307	0.727928	0.689264	0.691025	0.666308	0.682748		793	17000	13000	9000	11000	15000	5000	8000	11000	6000	875000	920000	793	4000	4000	1000	2000	2000	3000	5000	1000	3000	875000	920000
1.588	0.728306	0.727927	0.689263	0.691024	0.666318	0.682742		794	12000	17000	8000	12000	12000	11000	10000	12000	11000	849000	931000	794	5000	2000	2000	1000	5000	2000	2000	1000	1000	849000	931000
1.59	0.728304	0.727926	0.689262	0.691024	0.666309	0.68274		795	10000	11000	18000	8000	10000	7000	8000	7000	5000	876000	968000	795	3000	4000	3000	2000	2000	3000	4000	3000	3000	876000	968000
1.592	0.728303	0.727925	0.689261	0.691023	0.666321	0.682753		796	9000	12000	11000	9000	13000	13000	19000	5000	11000	852000	942000	796	5000	2000	6000	1000	1000	5000	1000	1000	3000	852000	942000
1.594	0.728301	0.727924	0.68926	0.691023	0.666316	0.68274		797	10000	11000	12000	12000	13000	4000	11000	13000	13000	880000	990000	797	2000	6000	3000	3000	5000	2000	7000	3000	1000	880000	990000
1.596	0.7283	0.727923	0.689259	0.691022	0.666322	0.682754		798	16000	16000	7000	7000	9000	12000	15000	10000	17000	922000	915000	798	2000	2000	5000	5000	4000	3000	2000	4000	6000	922000	915000
1.598	0.728299	0.727922	0.689258	0.691022	0.666311	0.682737		799	8000	11000	10000	13000	11000	13000	10000	9000	5000	907000	927000	799	0	8000	4000	5000	3000	8000	3000	3000	5000	907000	927000
1.6	0.728297	0.727921	0.689257	0.691021	0.666295	0.682741		800	15000	15000	4000	10000	13000	7000	12000	14000	6000	919000	927000	800	4000	4000	5000	4000	1000	2000	5000	3000	2000	919000	927000
1.602	0.728296	0.72792	0.689256	0.691021	0.666302	0.682751		801	6000	14000	11000	11000	20000	16000	9000	10000	10000	942000	971000	801	2000	1000	0	7000	3000	6000	3000	2000	3000	942000	971000
1.604	0.728294	0.727919	0.689254	0.69102	0.666279	0.68275		802	13000	7000	10000	12000	15000	6000	10000	12000	14000	872000	940000	802	2000	2000	3000	0	1000	1000	2000	3000	2000	872000	940000
1.606	0.728293	0.727918	0.689253	0.69102	0.666278	0.682755		803	12000	10000	18000	10000	9000	7000	5000	6000	14000	867000	945000	803	3000	4000	7000	2000	1000	3000	1000	4000	4000	867000	945000
1.608	0.728292	0.727917	0.689252	0.691019	0.666275	0.682773		804	14000	10000	4000	11000	10000	13000	5000	19000	12000	884000	993000	804	2000	2000	2000	0	1000	1000	2000	3000	2000	884000	993000
1.61	0.72829	0.727916	0.689251	0.691018	0.666268	0.682774		805	15000	10000	7000	10000	9000	7000	7000	9000	6000	825000	902000	805	2000	0	3000	2000	3000	3000	4000	5000	6000	825000	902000
1.612	0.728289	0.727915	0.68925	0.691018	0.666275	0.682788		806	17000	10000	9000	7000	4000	10000	12000	9000	7000	868000	924000	806	5000	1000	2000	2000	1000	5000	1000	4000	5000	868000	924000
1.614	0.728288	0.727914	0.689249	0.691017	0.666282	0.682774		807	16000	6000	9000	11000	11000	5000	9000	9000	9000	893000	953000	807	4000	6000	7000	2000	4000	3000	4000	1000	2000	893000	953000
1.616	0.728286	0.727913	0.689248	0.691017	0.666291	0.682766		808	14000	12000	14000	6000	9000	6000	8000	11000	15000	882000	922000	808	3000	4000	3000	8000	1000	2000	4000	4000	3000	882000	922000
1.618	0.728285	0.727912	0.689247	0.691016	0.666286	0.682789		809	18000	14000	13000	8000	11000	4000	14000	9000	5000	859000	885000	809	1000	1000	5000	1000	3000	2000	2000	0	4000	859000	885000
1.62	0.728283	0.727911	0.689246	0.691016	0.666287	0.682809		810	15000	20000	7000	11000	8000	17000	11000	10000	3000	890000	914000	810	4000	2000	0	1000	4000	1000	3000	2000	2000	890000	914000
1.622	0.728282	0.72791	0.689245	0.691015	0.666256	0.682822		811	18000	11000	6000	9000	8000	4000	10000	5000	15000	863000	893000	811	4000	4000	3000	4000	3000	2000	1000	5000	2000	863000	893000
1.624	0.728281	0.727909	0.689244	0.691015	0.666253	0.682812		812	10000	9000	13000	9000	14000	16000	8000	9000	12000	843000	940000	812	3000	1000	3000	3000	5000	2000	2000	1000	3000	843000	940000
1.626	0.728279	0.727908	0.689242	0.691014	0.66628	0.682799		813	11000	10000	14000	9000	8000	6000	10000	10000	11000	907000	971000	813	3000	1000	2000	6000	2000	1000	5000	1000	5000	907000	971000
1.628	0.728278	0.727907	0.689241	0.691014	0.666281	0.682794		814	22000	22000	14000	17000	11000	13000	7000	7000	6000	843000	910000	814	4000	4000	3000	3000	4000	1000	1000	2000	2000	843000	910000
1.63	0.728276	0.727906	0.68924	0.691013	0.666243	0.682784		815	19000	9000	14000	9000	8000	7000	10000	13000	8000	841000	939000	815	3000	3000	1000	3000	4000	5000	4000	5000	4000	841000	939000
1.632	0.728275	0.727906	0.689239	0.691013	0.666241	0.682816		816	16000	16000	16000	14000	14000	10000	7000	12000	8000	822000	948000	816	2000	0	2000	1000	4000	0	4000	3000	4000	822000	948000
1.634	0.728274	0.727905	0.689238	0.691012	0.666261	0.682824		817	14000	16000	19000	12000	11000	11000	8000	12000	5000	861000	934000	817	3000	1000	8000	3000	1000	5000	9000	2000	5000	861000	934000
1.636	0.728272	0.727904	0.689237	0.691011	0.666241	0.682837		818	14000	8000	13000	13000	9000	11000	6000	10000	13000	876000	1020000	818	4000	4000	0	1000	3000	2000	3000	3000	1000	876000	1020000
1.638	0.728271	0.727903	0.689236	0.691011	0.666247	0.682852		819	13000	9000	14000	11000	11000	9000	9000	10000	9000	857000	960000	819	2000	4000	1000	4000	3000	5000	5000	2000	2000	857000	960000
1.64	0.728269	0.727902	0.689235	0.69101	0.666258	0.682853		820	12000	13000	11000	10000	9000	8000	14000	13000	7000	867000	949000	820	5000	5000	2000	2000	2000	2000	4000	2000	4000	867000	949000
1.642	0.728268	0.727901	0.689234	0.69101	0.666265	0.682879		821	11000	14000	13000	14000	13000	6000	19000	4000	5000	949000	948000	821	2000	2000	4000	0	4000	2000	2000	7000	1000	949000	948000
1.644	0.728267	0.7279	0.689233	0.691009	0.666268	0.682877		822	6000	7000	9000	11000	7000	8000	8000	4000	5000	908000	953000	822	6000	3000	4000	2000	0	6000	4000	2000	1000	908000	953000
1.646	0.728265	0.727899	0.689232	0.691009	0.666269	0.682878		823	13000	16000	12000	9000	12000	8000	18000	11000	10000	850000	954000	823	4000	6000	4000	3000	2000	0	1000	1000	5000	850000	954000
1.648	0.728264	0.727898	0.68923	0.691008	0.666262	0.68287		824	10000	10000	9000	10000	11000	7000	8000	9000	14000	896000	962000	824	4000	4000	4000	3000	1000	2000	5000	2000	3000	896000	962000
1.65	0.728262	0.727897	0.689229	0.691008	0.666258	0.682873		825	14000	13000	17000	20000	10000	15000	10000	6000	9000	898000	939000	825	1000	5000	3000	0	2000	6000	1000	6000	1000	898000	939000
1.652	0.728261	0.727896	0.689228	0.691007	0.666262	0.682879		826	8000	5000	9000	7000	12000	8000	8000	10000	9000	889000	951000	826	4000	4000	2000	1000	1000	2000	2000	4000	4000	889000	951000
1.654	0.72826	0.727895	0.689227	0.691007	0.666273	0.682894		827	12000	12000	12000	10000	17000	20000	15000	10000	7000	826000	894000	827	4000	3000	4000	4000	1000	4000	1000	5000	5000	826000	894000
1.656	0.728258	0.727894	0.689226	0.691006	0.666305	0.682876		828	18000	10000	18000	13000	14000	6000	16000	9000	13000	863000	951000	828	3000	2000	0	3000	3000	1000	2000	5000	2000	863000	951000
1.658	0.728257	0.727893	0.689225	0.691006	0.666305	0.682893		829	12000	15000	12000	18000	14000	13000	9000	4000	10000	907000	941000	829	4000	2000	2000	2000	0	2000	5000	1000	1000	907000	941000
1.66	0.728255	0.727892	0.689224	0.691005	0.666327	0.682861		830	15000	13000	7000	10000	10000	14000	12000	9000	9000	867000	944000	830	3000	5000	2000	1000	0	3000	5000	5000	4000	867000	944000
1.662	0.728254	0.727891	0.689223	0.691004	0.666314	0.68287		831	15000	12000	15000	10000	7000	11000	12000	8000	10000	859000	946000	831	3000	8000	3000	2000	6000	1000	2000	2000	3000	859000	946000
1.664	0.728253	0.72789	0.689222	0.691004	0.666308	0.68287		832	12000	14000	9000	7000	7000	10000	13000	2000	10000	855000	926000	832	4000	5000	3000	4000	0	4000	2000	3000	2000	855000	926000
1.666	0.728251	0.727889	0.689221	0.691003	0.666325	0.682885		833	10000	6000	9000	8000	9000	7000	13000	7000	11000	831000	941000	833	7000	7000	2000	5000	5000	1000	4000	2000	1000	831000	941000
1.668	0.72825	0.727888	0.68922	0.691003	0.666325	0.682886		834	11000	13000	15000	7000	10000	14000	6000	8000	9000	881000	963000	834	2000	3000	2000	5000	6000	0	3000	2000	6000	881000	963000
1.67	0.728248	0.727887	0.689219	0.691002	0.666318	0.682868		835	11000	13000	13000	8000	18000	9000	8000	13000	12000	895000	872000	835	4000	1000	7000	1000	2000	1000	2000	1000	0	895000	872000
1.672	0.728247	0.727886	0.689217	0.691002	0.666314	0.682866		836	12000	11000	11000	12000	10000	10000	7000	4000	7000	906000	920000	836	0	3000	1000	1000	5000	5000	2000	4000	2000	906000	920000
1.674	0.728246	0.727885	0.689216	0.691001	0.666326	0.682868		837	14000	11000	10000	13000	17000	16000	9000	7000	9000	868000	966000	837	3000	5000	1000	2000	2000	4000	2000	4000	2000	868000	966000
1.676	0.728244	0.727884	0.689215	0.691001	0.666321	0.68289		838	15000	9000	12000	13000	14000	9000	11000	9000	10000	888000	897000	838	1000	2000	6000	5000	1000	4000	2000	4000	5000	888000	897000
1.678	0.728243	0.727883	0.689214	0.691	0.666327	0.682904		839	17000	10000	12000	14000	8000	8000	7000	7000	9000	857000	916000	839	5000	5000	2000	3000	4000	4000	4000	2000	1000	857000	916000
1.68	0.728241	0.727882	0.689213	0.691	0.666321	0.682877		840	11000	18000	14000	8000	15000	12000	15000	10000	8000	866000	1030000	840	2000	6000	8000	5000	5000	1000	2000	2000	0	866000	1030000
1.682	0.72824	0.727881	0.689212	0.690999	0.666322	0.68287		841	13000	16000	16000	10000	8000	14000	6000	14000	16000	923000	970000	841	3000	4000	4000	1000	4000	2000	5000	1000	2000	923000	970000
1.684	0.728239	0.72788	0.689211	0.690999	0.66633	0.682878		842	10000	17000	9000	8000	6000	13000	10000	6000	8000	862000	1010000	842	3000	2000	4000	1000	3000	1000	4000	1000	0	862000	1010000
1.686	0.728237	0.727879	0.68921	0.690998	0.666336	0.682873		843	12000	14000	6000	15000	14000	10000	8000	5000	5000	883000	975000	843	3000	2000	1000	4000	4000	2000	5000	2000	2000	883000	975000
1.688	0.728236	0.727878	0.689209	0.690997	0.666341	0.682867		844	15000	10000	15000	17000	14000	6000	10000	6000	14000	837000	968000	844	1000	1000	5000	4000	1000	4000	0	2000	4000	837000	968000
1.69	0.728235	0.727877	0.689208	0.690997	0.66634	0.682873		845	21000	15000	15000	8000	9000	10000	12000	13000	7000	897000	944000	845	2000	2000	1000	3000	2000	2000	3000	0	1000	897000	944000
1.692	0.728233	0.727876	0.689207	0.690996	0.66634	0.682885		846	14000	13000	8000	14000	11000	15000	13000	11000	12000	870000	961000	846	3000	3000	4000	3000	3000	4000	5000	5000	1000	870000	961000
1.694	0.728232	0.727875	0.689206	0.690996	0.666348	0.682894		847	10000	15000	15000	17000	10000	10000	12000	12000	11000	856000	946000	847	3000	2000	8000	4000	2000	2000	2000	1000	3000	856000	946000
1.696	0.72823	0.727874	0.689204	0.690995	0.666371	0.68289		848	16000	13000	15000	13000	12000	11000	11000	14000	13000	891000	939000	848	4000	1000	4000	3000	1000	1000	2000	3000	2000	891000	939000
1.698	0.728229	0.727873	0.689203	0.690995	0.666367	0.682898		849	11000	10000	7000	12000	13000	12000	12000	12000	7000	825000	901000	849	4000	3000	2000	5000	4000	2000	1000	1000	3000	825000	901000
1.7	0.728228	0.727872	0.689202	0.690994	0.666368	0.682893		850	10000	16000	12000	8000	15000	8000	13000	5000	13000	891000	945000	850	4000	2000	1000	3000	5000	4000	4000	2000	0	891000	945000
1.702	0.728226	0.727871	0.689201	0.690994	0.666374	0.682912		851	17000	13000	10000	16000	13000	3000	7000	6000	10000	870000	976000	851	3000	3000	7000	2000	1000	0	1000	3000	5000	870000	976000
1.704	0.728225	0.72787	0.6892	0.690993	0.666379	0.682916		852	13000	11000	11000	8000	9000	10000	11000	10000	13000	892000	994000	852	2000	3000	3000	4000	4000	2000	2000	3000	1000	892000	994000
1.706	0.728223	0.727869	0.689199	0.690993	0.666395	0.682902		853	18000	18000	13000	13000	5000	12000	5000	8000	10000	830000	905000	853	8000	2000	2000	4000	3000	3000	2000	1000	1000	830000	905000
1.708	0.728222	0.727868	0.689198	0.690992	0.666372	0.682927		854	14000	14000	7000	10000	8000	10000	10000	13000	8000	848000	956000	854	5000	4000	5000	4000	2000	1000	1000	6000	1000	848000	956000
1.71	0.728221	0.727868	0.689197	0.690992	0.666379	0.682939		855	12000	10000	12000	9000	8000	7000	6000	11000	13000	896000	937000	855	0	8000	3000	3000	3000	1000	2000	3000	4000	896000	937000
1.712	0.728219	0.727867	0.689196	0.690991	0.66639	0.682944		856	11000	9000	11000	10000	5000	7000	9000	9000	4000	866000	929000	856	4000	3000	1000	3000	0	2000	4000	1000	4000	866000	929000
1.714	0.728218	0.727866	0.689195	0.690991	0.66637	0.682931		857	13000	5000	9000	9000	11000	9000	10000	6000	9000	918000	887000	857	2000	5000	5000	2000	7000	4000	1000	3000	3000	918000	887000
1.716	0.728216	0.727865	0.689194	0.69099	0.666368	0.682928		858	7000	11000	10000	14000	13000	10000	11000	6000	8000	842000	1010000	858	2000	1000	2000	3000	2000	4000	3000	1000	4000	842000	1010000
1.718	0.728215	0.727864	0.689193	0.690989	0.666389	0.682919		859	21000	15000	11000	13000	11000	8000	6000	7000	4000	852000	942000	859	3000	3000	4000	6000	6000	4000	6000	2000	4000	852000	942000
1.72	0.728214	0.727863	0.689191	0.690989	0.666391	0.682928		860	11000	6000	13000	12000	8000	12000	9000	9000	9000	952000	927000	860	0	0	2000	4000	5000	0	1000	1000	2000	952000	927000
1.722	0.728212	0.727862	0.68919	0.690988	0.666393	0.682942		861	9000	14000	11000	14000	16000	10000	6000	7000	10000	858000	929000	861	3000	2000	3000	0	2000	2000	6000	2000	4000	858000	929000
1.724	0.728211	0.727861	0.689189	0.690988	0.666383	0.682925		862	8000	10000	14000	14000	10000	13000	11000	11000	12000	867000	921000	862	2000	5000	4000	1000	2000	3000	11000	2000	6000	867000	921000
1.726	0.72821	0.72786	0.689188	0.690987	0.66638	0.682944		863	14000	11000	16000	9000	8000	8000	9000	6000	6000	880000	990000	863	6000	3000	6000	0	5000	3000	5000	4000	4000	880000	990000
1.728	0.728208	0.727859	0.689187	0.690987	0.666393	0.682946		864	17000	6000	9000	9000	9000	16000	12000	10000	7000	936000	926000	864	3000	3000	0	4000	2000	3000	3000	1000	4000	936000	926000
1.73	0.728207	0.727858	0.689186	0.690986	0.666394	0.682949		865	12000	13000	12000	16000	9000	9000	7000	14000	10000	873000	970000	865	7000	5000	3000	3000	1000	2000	0	2000	4000	873000	970000
1.732	0.728205	0.727857	0.689185	0.690986	0.666402	0.682937		866	11000	8000	16000	6000	15000	8000	10000	5000	5000	858000	976000	866	2000	2000	3000	3000	4000	3000	2000	2000	4000	858000	976000
1.734	0.728204	0.727856	0.689184	0.690985	0.666381	0.682937		867	11000	14000	10000	13000	13000	7000	13000	13000	10000	900000	959000	867	5000	5000	4000	5000	4000	2000	1000	3000	1000	900000	959000
1.736	0.728203	0.727855	0.689183	0.690985	0.666356	0.682918		868	12000	12000	13000	11000	10000	6000	7000	14000	7000	913000	1010000	868	3000	2000	1000	2000	1000	4000	6000	7000	0	913000	1010000
1.738	0.728201	0.727854	0.689182	0.690984	0.666345	0.682914		869	14000	17000	14000	11000	9000	14000	10000	7000	7000	900000	944000	869	2000	4000	4000	1000	3000	3000	1000	1000	2000	900000	944000
1.74	0.7282	0.727853	0.689181	0.690984	0.666344	0.682901		870	8000	12000	9000	14000	13000	11000	12000	4000	9000	871000	907000	870	6000	4000	4000	4000	3000	2000	3000	2000	1000	871000	907000
1.742	0.728198	0.727852	0.68918	0.690983	0.666353	0.682938		871	15000	7000	14000	10000	14000	9000	11000	7000	15000	900000	933000	871	6000	2000	1000	2000	0	2000	1000	2000	5000	900000	933000
1.744	0.728197	0.727851	0.689179	0.690982	0.666353	0.682929		872	11000	10000	7000	8000	11000	9000	10000	5000	2000	856000	900000	872	5000	2000	3000	4000	2000	1000	4000	3000	5000	856000	900000
1.746	0.728196	0.72785	0.689177	0.690982	0.666352	0.682936		873	10000	14000	10000	14000	15000	12000	4000	11000	5000	877000	910000	873	2000	4000	2000	4000	2000	3000	2000	3000	3000	877000	910000
1.748	0.728194	0.727849	0.689176	0.690981	0.666359	0.682943		874	14000	6000	15000	10000	9000	9000	19000	9000	14000	873000	904000	874	2000	2000	0	1000	2000	5000	5000	3000	1000	873000	904000
1.75	0.728193	0.727848	0.689175	0.690981	0.666353	0.682957		875	14000	8000	8000	10000	10000	8000	8000	9000	10000	894000	919000	875	2000	2000	1000	2000	2000	1000	6000	6000	5000	894000	919000
1.752	0.728192	0.727847	0.689174	0.69098	0.666346	0.682957		876	12000	10000	8000	7000	9000	8000	7000	9000	8000	890000	926000	876	4000	1000	2000	1000	2000	2000	4000	5000	1000	890000	926000
1.754	0.72819	0.727846	0.689173	0.69098	0.66635	0.682963		877	16000	15000	14000	6000	13000	10000	14000	12000	11000	879000	938000	877	5000	3000	4000	2000	4000	4000	2000	8000	4000	879000	938000
1.756	0.728189	0.727845	0.689172	0.690979	0.666342	0.682983		878	14000	15000	6000	10000	8000	10000	8000	7000	4000	906000	951000	878	2000	3000	6000	6000	4000	2000	1000	3000	1000	906000	951000
1.758	0.728187	0.727844	0.689171	0.690979	0.666313	0.682971		879	6000	14000	13000	13000	5000	10000	14000	9000	8000	887000	918000	879	0	4000	1000	2000	4000	2000	3000	0	3000	887000	918000
1.76	0.728186	0.727843	0.68917	0.690978	0.666311	0.682954		880	14000	14000	15000	11000	16000	9000	5000	6000	15000	849000	918000	880	6000	7000	7000	2000	6000	4000	2000	2000	3000	849000	918000
1.762	0.728185	0.727842	0.689169	0.690978	0.666298	0.682945		881	9000	20000	19000	8000	11000	18000	12000	5000	11000	854000	961000	881	5000	2000	3000	5000	2000	6000	1000	3000	3000	854000	961000
1.764	0.728183	0.727841	0.689168	0.690977	0.66629	0.682955		882	10000	13000	13000	8000	11000	12000	10000	11000	13000	851000	947000	882	7000	3000	4000	3000	3000	1000	2000	2000	2000	851000	947000
1.766	0.728182	0.72784	0.689167	0.690977	0.666267	0.682941		883	10000	13000	12000	10000	25000	12000	13000	12000	7000	931000	948000	883	4000	2000	3000	1000	3000	0	5000	3000	4000	931000	948000
1.768	0.72818	0.727839	0.689166	0.690976	0.666266	0.682944		884	15000	14000	17000	8000	8000	12000	13000	3000	11000	921000	922000	884	1000	1000	3000	2000	3000	0	4000	4000	1000	921000	922000
1.77	0.728179	0.727838	0.689165	0.690975	0.66626	0.68294		885	13000	12000	16000	16000	8000	13000	16000	6000	10000	925000	989000	885	2000	2000	4000	1000	5000	3000	4000	2000	4000	925000	989000
1.772	0.728178	0.727837	0.689163	0.690975	0.666252	0.682932		886	14000	11000	13000	13000	4000	13000	4000	14000	14000	876000	957000	886	1000	2000	2000	4000	0	8000	2000	8000	0	876000	957000
1.774	0.728176	0.727836	0.689162	0.690974	0.66624	0.682938		887	11000	9000	6000	7000	11000	11000	13000	8000	10000	866000	984000	887	8000	3000	6000	3000	0	2000	3000	1000	4000	866000	984000
1.776	0.728175	0.727835	0.689161	0.690974	0.66623	0.682937		888	11000	17000	14000	14000	8000	5000	2000	11000	8000	857000	988000	888	2000	4000	4000	1000	2000	4000	1000	2000	4000	857000	988000
1.778	0.728174	0.727835	0.68916	0.690973	0.666233	0.682938		889	18000	16000	13000	9000	11000	11000	8000	14000	12000	872000	886000	889	4000	2000	3000	3000	6000	5000	0	1000	8000	872000	886000
1.78	0.728172	0.727834	0.689159	0.690973	0.666232	0.682932		890	5000	11000	8000	10000	15000	7000	7000	13000	9000	913000	992000	890	2000	8000	4000	2000	1000	3000	3000	4000	6000	913000	992000
1.782	0.728171	0.727833	0.689158	0.690972	0.666236	0.682916		891	11000	10000	10000	7000	10000	8000	11000	12000	6000	901000	970000	891	6000	5000	3000	6000	4000	3000	2000	1000	2000	901000	970000
1.784	0.728169	0.727832	0.689157	0.690972	0.666237	0.682901		892	8000	9000	9000	8000	10000	6000	12000	10000	7000	921000	917000	892	1000	3000	1000	3000	4000	3000	2000	1000	5000	921000	917000
1.786	0.728168	0.727831	0.689156	0.690971	0.666244	0.682879		893	19000	12000	20000	9000	15000	8000	8000	7000	8000	939000	989000	893	3000	3000	3000	2000	4000	3000	3000	5000	0	939000	989000
1.788	0.728167	0.72783	0.689155	0.690971	0.666262	0.682881		894	14000	3000	12000	11000	11000	15000	11000	6000	13000	925000	978000	894	4000	5000	7000	5000	4000	5000	6000	4000	1000	925000	978000
1.79	0.728165	0.727829	0.689154	0.69097	0.666293	0.682864		895	14000	14000	14000	13000	6000	9000	5000	14000	12000	844000	943000	895	1000	0	2000	1000	3000	2000	1000	0	7000	844000	943000
1.792	0.728164	0.727828	0.689153	0.69097	0.666288	0.682869		896	13000	16000	11000	9000	8000	18000	11000	11000	8000	831000	904000	896	0	4000	1000	2000	3000	2000	2000	4000	0	831000	904000
1.794	0.728162	0.727827	0.689152	0.690969	0.666312	0.682852		897	12000	13000	10000	8000	11000	5000	8000	13000	11000	879000	952000	897	6000	2000	7000	4000	1000	3000	5000	6000	7000	879000	952000
1.796	0.728161	0.727826	0.689151	0.690969	0.666298	0.682818		898	12000	10000	10000	8000	12000	4000	11000	8000	11000	891000	922000	898	4000	0	3000	2000	7000	2000	5000	1000	2000	891000	922000
1.798	0.72816	0.727825	0.689149	0.690968	0.666281	0.682835		899	10000	13000	20000	11000	15000	9000	8000	10000	11000	862000	959000	899	1000	0	3000	3000	6000	1000	3000	2000	1000	862000	959000
1.8	0.728158	0.727824	0.689148	0.690967	0.666278	0.68283		900	12000	11000	16000	15000	6000	16000	12000	12000	5000	900000	886000	900	3000	4000	2000	4000	1000	3000	2000	3000	2000	900000	886000
1.802	0.728157	0.727823	0.689147	0.690967	0.66627	0.682812		901	9000	15000	14000	12000	5000	8000	9000	13000	7000	919000	919000	901	3000	0	4000	4000	4000	2000	1000	5000	3000	919000	919000
1.804	0.728156	0.727822	0.689146	0.690966	0.666282	0.682795		902	16000	11000	12000	14000	13000	7000	8000	10000	12000	867000	932000	902	1000	1000	1000	1000	1000	5000	3000	1000	4000	867000	932000
1.806	0.728154	0.727821	0.689145	0.690966	0.666277	0.682818		903	13000	12000	16000	3000	11000	10000	12000	7000	10000	892000	959000	903	4000	2000	2000	8000	1000	2000	2000	4000	0	892000	959000
1.808	0.728153	0.72782	0.689144	0.690965	0.666269	0.682811		904	14000	13000	9000	7000	14000	4000	5000	11000	12000	840000	932000	904	3000	5000	3000	2000	0	1000	3000	0	2000	840000	932000
1.81	0.728151	0.727819	0.689143	0.690965	0.666267	0.682825		905	10000	11000	14000	9000	11000	7000	9000	10000	8000	843000	969000	905	1000	3000	4000	5000	2000	2000	2000	2000	1000	843000	969000
1.812	0.72815	0.727818	0.689142	0.690964	0.66626	0.682818		906	9000	11000	11000	4000	12000	11000	6000	12000	8000	923000	979000	906	2000	5000	2000	4000	2000	5000	3000	1000	1000	923000	979000
1.814	0.728149	0.727817	0.689141	0.690964	0.666245	0.682822		907	9000	16000	9000	14000	7000	13000	12000	16000	9000	882000	902000	907	0	1000	0	2000	2000	5000	1000	1000	3000	882000	902000
1.816	0.728147	0.727816	0.68914	0.690963	0.666215	0.682819		908	13000	16000	12000	17000	7000	12000	3000	12000	11000	903000	964000	908	1000	3000	6000	2000	3000	2000	3000	1000	3000	903000	964000
1.818	0.728146	0.727815	0.689139	0.690963	0.666192	0.682816		909	16000	4000	12000	12000	7000	7000	10000	11000	4000	905000	909000	909	4000	2000	3000	2000	3000	3000	4000	1000	1000	905000	909000
1.82	0.728145	0.727814	0.689138	0.690962	0.666181	0.682821		910	8000	10000	4000	8000	6000	13000	9000	10000	5000	832000	918000	910	3000	4000	3000	1000	5000	3000	2000	2000	1000	832000	918000
1.822	0.728143	0.727813	0.689137	0.690962	0.666158	0.68281		911	9000	9000	14000	18000	5000	9000	11000	9000	12000	934000	919000	911	3000	4000	3000	3000	4000	5000	0	0	1000	934000	919000
1.824	0.728142	0.727812	0.689136	0.690961	0.666175	0.682809		912	11000	18000	17000	12000	8000	11000	12000	6000	10000	908000	956000	912	5000	5000	3000	4000	3000	1000	2000	1000	1000	908000	956000
1.826	0.72814	0.727811	0.689134	0.690961	0.666188	0.682803		913	10000	13000	13000	14000	13000	12000	15000	5000	12000	855000	857000	913	1000	1000	3000	2000	2000	7000	2000	2000	1000	855000	857000
1.828	0.728139	0.72781	0.689133	0.69096	0.666187	0.682787		914	13000	14000	9000	12000	10000	5000	10000	7000	11000	929000	926000	914	5000	3000	2000	8000	2000	3000	2000	3000	4000	929000	926000
1.83	0.728138	0.727809	0.689132	0.690959	0.666191	0.682794		915	9000	11000	13000	10000	7000	8000	9000	10000	10000	862000	974000	915	2000	2000	2000	2000	1000	3000	2000	7000	5000	862000	974000
1.832	0.728136	0.727808	0.689131	0.690959	0.666197	0.682791		916	15000	14000	18000	7000	10000	13000	12000	7000	7000	933000	939000	916	4000	6000	1000	6000	9000	0	3000	0	0	933000	939000
1.834	0.728135	0.727807	0.68913	0.690958	0.666198	0.682803		917	12000	7000	11000	15000	13000	7000	11000	6000	2000	908000	957000	917	2000	3000	2000	7000	5000	5000	4000	4000	6000	908000	957000
1.836	0.728133	0.727806	0.689129	0.690958	0.666192	0.682798		918	10000	7000	13000	14000	8000	14000	11000	10000	7000	914000	956000	918	1000	1000	3000	1000	3000	2000	2000	2000	1000	914000	956000
1.838	0.728132	0.727806	0.689128	0.690957	0.66619	0.682805		919	15000	15000	10000	14000	12000	14000	15000	10000	8000	899000	887000	919	7000	1000	2000	1000	1000	1000	2000	3000	2000	899000	887000
1.84	0.728131	0.727805	0.689127	0.690957	0.666165	0.682811		920	8000	9000	14000	7000	8000	16000	14000	6000	5000	868000	952000	920	3000	3000	6000	4000	5000	5000	4000	5000	5000	868000	952000
1.842	0.728129	0.727804	0.689126	0.690956	0.666144	0.682799		921	8000	9000	8000	9000	9000	6000	11000	11000	8000	844000	950000	921	6000	3000	7000	4000	2000	2000	2000	5000	3000	844000	950000
1.844	0.728128	0.727803	0.689125	0.690956	0.666154	0.682779		922	12000	9000	13000	11000	6000	6000	12000	14000	8000	890000	985000	922	2000	3000	2000	2000	2000	1000	3000	1000	3000	890000	985000
1.846	0.728127	0.727802	0.689124	0.690955	0.666141	0.682771		923	15000	5000	10000	11000	9000	13000	10000	8000	8000	893000	975000	923	4000	3000	5000	1000	4000	1000	3000	0	4000	893000	975000
1.848	0.728125	0.727801	0.689123	0.690955	0.666146	0.68275		924	11000	7000	8000	13000	17000	9000	9000	13000	10000	853000	972000	924	0	4000	2000	5000	2000	1000	1000	3000	6000	853000	972000
1.85	0.728124	0.7278	0.689122	0.690954	0.666145	0.682758		925	8000	9000	9000	9000	16000	14000	10000	4000	13000	938000	995000	925	5000	1000	5000	7000	3000	3000	0	4000	0	938000	995000
1.852	0.728122	0.727799	0.689121	0.690954	0.666159	0.682733		926	10000	16000	13000	9000	9000	10000	11000	16000	8000	872000	901000	926	9000	4000	1000	7000	0	5000	7000	3000	0	872000	901000
1.854	0.728121	0.727798	0.689119	0.690953	0.666181	0.682722		927	15000	10000	9000	12000	8000	14000	10000	12000	9000	936000	905000	927	5000	6000	5000	0	5000	6000	2000	4000	3000	936000	905000
1.856	0.72812	0.727797	0.689118	0.690952	0.66617	0.682721		928	16000	14000	10000	17000	8000	7000	12000	11000	6000	880000	981000	928	2000	2000	3000	4000	2000	3000	0	1000	3000	880000	981000
1.858	0.728118	0.727796	0.689117	0.690952	0.666176	0.682711		929	15000	6000	15000	8000	11000	13000	12000	4000	11000	892000	973000	929	2000	5000	2000	3000	5000	4000	5000	6000	0	892000	973000
1.86	0.728117	0.727795	0.689116	0.690951	0.666187	0.682736		930	13000	9000	12000	11000	8000	14000	9000	8000	3000	887000	934000	930	1000	3000	1000	6000	4000	2000	3000	2000	5000	887000	934000
1.862	0.728116	0.727794	0.689115	0.690951	0.6662	0.682726		931	12000	18000	11000	10000	10000	14000	8000	4000	10000	873000	979000	931	1000	3000	3000	6000	3000	2000	2000	4000	4000	873000	979000
1.864	0.728114	0.727793	0.689114	0.69095	0.666191	0.682712		932	10000	15000	11000	15000	11000	9000	8000	8000	6000	881000	941000	932	3000	2000	4000	3000	1000	4000	4000	4000	6000	881000	941000
1.866	0.728113	0.727792	0.689113	0.69095	0.666193	0.682725		933	15000	13000	8000	10000	10000	11000	8000	10000	6000	934000	912000	933	1000	3000	2000	1000	2000	2000	2000	2000	4000	934000	912000
1.868	0.728111	0.727791	0.689112	0.690949	0.666197	0.682715		934	18000	12000	9000	16000	9000	10000	13000	5000	10000	895000	961000	934	2000	4000	3000	1000	2000	2000	2000	2000	1000	895000	961000
1.87	0.72811	0.72779	0.689111	0.690949	0.666203	0.682704		935	11000	8000	11000	6000	12000	5000	9000	10000	9000	874000	949000	935	4000	2000	2000	2000	4000	3000	0	2000	3000	874000	949000
1.872	0.728109	0.727789	0.68911	0.690948	0.6662	0.682719		936	16000	8000	13000	8000	7000	12000	9000	2000	7000	936000	918000	936	0	1000	1000	3000	4000	1000	6000	3000	3000	936000	918000
1.874	0.728107	0.727788	0.689109	0.690948	0.666195	0.682718		937	15000	18000	11000	8000	23000	10000	7000	6000	14000	903000	935000	937	2000	1000	3000	4000	3000	1000	2000	4000	0	903000	935000
1.876	0.728106	0.727787	0.689108	0.690947	0.666162	0.682691		938	10000	12000	14000	13000	19000	8000	9000	5000	13000	835000	944000	938	4000	2000	4000	4000	2000	1000	2000	1000	1000	835000	944000
1.878	0.728105	0.727786	0.689107	0.690947	0.666157	0.682692		939	14000	11000	7000	15000	11000	10000	15000	8000	11000	855000	942000	939	0	2000	1000	2000	6000	3000	2000	2000	3000	855000	942000
1.88	0.728103	0.727785	0.689106	0.690946	0.666175	0.682674		940	14000	15000	10000	11000	14000	6000	7000	9000	9000	863000	912000	940	2000	3000	4000	0	5000	1000	4000	4000	2000	863000	912000
1.882	0.728102	0.727784	0.689105	0.690946	0.66618	0.682678		941	14000	10000	10000	19000	10000	7000	16000	11000	9000	870000	926000	941	4000	3000	2000	4000	2000	5000	3000	3000	2000	870000	926000
1.884	0.7281	0.727783	0.689103	0.690945	0.666177	0.682684		942	11000	15000	8000	13000	10000	15000	10000	10000	6000	841000	928000	942	2000	1000	1000	1000	4000	0	2000	2000	7000	841000	928000
1.886	0.728099	0.727782	0.689102	0.690944	0.666171	0.682708		943	8000	14000	7000	9000	15000	11000	6000	10000	9000	868000	965000	943	3000	2000	2000	1000	5000	3000	1000	3000	3000	868000	965000
1.888	0.728098	0.727781	0.689101	0.690944	0.666157	0.68271		944	18000	9000	17000	11000	15000	10000	10000	7000	9000	880000	975000	944	4000	6000	4000	3000	0	8000	3000	2000	3000	880000	975000
1.89	0.728096	0.72778	0.6891	0.690943	0.666151	0.682701		945	12000	13000	14000	14000	9000	10000	19000	9000	10000	920000	926000	945	5000	4000	3000	5000	3000	3000	0	4000	6000	920000	926000
1.892	0.728095	0.727779	0.689099	0.690943	0.666132	0.682684		946	16000	12000	14000	13000	5000	9000	9000	8000	8000	904000	970000	946	2000	2000	0	3000	3000	3000	2000	0	3000	904000	970000
1.894	0.728094	0.727779	0.689098	0.690942	0.666144	0.682692		947	10000	18000	8000	16000	16000	6000	14000	7000	6000	825000	913000	947	1000	5000	2000	1000	3000	2000	2000	4000	2000	825000	913000
1.896	0.728092	0.727778	0.689097	0.690942	0.666146	0.682699		948	14000	13000	15000	9000	6000	8000	16000	8000	12000	902000	967000	948	5000	3000	1000	5000	6000	3000	3000	0	2000	902000	967000
1.898	0.728091	0.727777	0.689096	0.690941	0.666144	0.682691		949	10000	16000	9000	6000	12000	13000	8000	14000	12000	848000	946000	949	1000	6000	1000	1000	2000	2000	1000	1000	1000	848000	946000
1.9	0.728089	0.727776	0.689095	0.690941	0.666136	0.682698		950	13000	14000	15000	11000	12000	16000	11000	14000	8000	895000	937000	950	4000	2000	3000	1000	3000	5000	3000	0	7000	895000	937000
1.902	0.728088	0.727775	0.689094	0.69094	0.666138	0.682691		951	9000	20000	7000	8000	10000	8000	6000	9000	12000	898000	933000	951	1000	2000	3000	2000	1000	2000	3000	3000	2000	898000	933000
1.904	0.728087	0.727774	0.689093	0.69094	0.66613	0.682672		952	18000	5000	7000	11000	11000	8000	7000	6000	7000	868000	942000	952	3000	1000	1000	4000	1000	4000	3000	3000	3000	868000	942000
1.906	0.728085	0.727773	0.689092	0.690939	0.666139	0.682651		953	10000	9000	5000	5000	13000	14000	12000	12000	11000	942000	930000	953	1000	5000	1000	2000	1000	2000	4000	2000	0	942000	930000
1.908	0.728084	0.727772	0.689091	0.690939	0.666132	0.682665		954	4000	9000	15000	17000	8000	16000	5000	13000	11000	911000	1010000	954	2000	3000	3000	4000	2000	1000	5000	2000	1000	911000	1010000
1.91	0.728083	0.727771	0.68909	0.690938	0.666115	0.682637		955	15000	16000	13000	16000	13000	14000	14000	9000	7000	882000	927000	955	3000	4000	1000	5000	5000	2000	0	3000	5000	882000	927000
1.912	0.728081	0.72777	0.689089	0.690938	0.66611	0.682637		956	8000	7000	12000	11000	15000	13000	8000	8000	9000	907000	957000	956	2000	1000	2000	2000	3000	3000	1000	3000	0	907000	957000
1.914	0.72808	0.727769	0.689087	0.690937	0.666086	0.682647		957	10000	11000	15000	9000	8000	9000	14000	4000	11000	875000	967000	957	1000	4000	2000	2000	5000	3000	3000	2000	0	875000	967000
1.916	0.728078	0.727768	0.689086	0.690936	0.666078	0.682655		958	13000	9000	6000	11000	9000	9000	7000	10000	9000	917000	946000	958	1000	3000	1000	5000	9000	1000	6000	4000	0	917000	946000
1.918	0.728077	0.727767	0.689085	0.690936	0.666096	0.682651		959	7000	9000	11000	15000	12000	12000	10000	7000	7000	872000	926000	959	2000	5000	2000	3000	4000	3000	2000	2000	1000	872000	926000
1.92	0.728076	0.727766	0.689084	0.690935	0.666101	0.682645		960	8000	20000	21000	8000	9000	6000	11000	13000	10000	854000	997000	960	6000	3000	6000	1000	3000	4000	1000	2000	5000	854000	997000
1.922	0.728074	0.727765	0.689083	0.690935	0.666094	0.682658		961	20000	18000	7000	6000	11000	9000	5000	5000	8000	910000	970000	961	5000	5000	4000	4000	4000	4000	2000	2000	3000	910000	970000
1.924	0.728073	0.727764	0.689082	0.690934	0.666104	0.682665		962	8000	15000	11000	11000	12000	11000	10000	12000	10000	910000	978000	962	2000	3000	1000	4000	4000	1000	1000	6000	4000	910000	978000
1.926	0.728072	0.727763	0.689081	0.690934	0.666101	0.682652		963	13000	15000	13000	19000	10000	15000	7000	14000	12000	855000	924000	963	2000	4000	3000	3000	2000	2000	1000	3000	3000	855000	924000
1.928	0.72807	0.727762	0.68908	0.690933	0.666113	0.682658		964	9000	10000	9000	11000	9000	12000	7000	6000	10000	901000	911000	964	1000	4000	6000	1000	4000	6000	3000	2000	0	901000	911000
1.93	0.728069	0.727761	0.689079	0.690933	0.666118	0.68265		965	12000	20000	15000	6000	7000	11000	6000	8000	13000	858000	951000	965	4000	2000	2000	1000	3000	5000	2000	0	3000	858000	951000
1.932	0.728068	0.72776	0.689078	0.690932	0.666109	0.682624		966	8000	15000	9000	13000	11000	11000	8000	8000	10000	866000	963000	966	1000	3000	3000	1000	6000	1000	1000	1000	5000	866000	963000
1.934	0.728066	0.727759	0.689077	0.690932	0.666093	0.682615		967	15000	7000	16000	10000	14000	13000	9000	8000	10000	888000	940000	967	3000	5000	1000	1000	1000	5000	4000	1000	4000	888000	940000
1.936	0.728065	0.727758	0.689076	0.690931	0.666092	0.682609		968	7000	14000	16000	11000	13000	10000	5000	9000	8000	847000	969000	968	3000	1000	7000	4000	2000	3000	2000	8000	4000	847000	969000
1.938	0.728063	0.727757	0.689075	0.690931	0.66609	0.682601		969	10000	13000	8000	17000	17000	4000	11000	8000	3000	895000	931000	969	2000	1000	6000	3000	0	0	4000	3000	3000	895000	931000
1.94	0.728062	0.727756	0.689074	0.69093	0.666082	0.682595		970	12000	22000	9000	12000	11000	8000	4000	9000	9000	894000	969000	970	7000	2000	2000	4000	3000	3000	1000	3000	1000	894000	969000
1.942	0.728061	0.727755	0.689073	0.69093	0.666086	0.682585		971	9000	10000	11000	8000	13000	6000	18000	14000	5000	874000	906000	971	2000	4000	1000	8000	3000	4000	3000	2000	2000	874000	906000
1.944	0.728059	0.727754	0.689072	0.690929	0.666063	0.682599		972	17000	16000	7000	9000	7000	8000	10000	12000	17000	824000	932000	972	5000	3000	3000	4000	1000	2000	1000	3000	4000	824000	932000
1.946	0.728058	0.727754	0.68907	0.690928	0.666066	0.682617		973	19000	10000	9000	13000	6000	17000	8000	11000	12000	886000	927000	973	2000	4000	0	2000	5000	2000	3000	3000	4000	886000	927000
1.948	0.728057	0.727753	0.689069	0.690928	0.666086	0.682611		974	10000	4000	10000	8000	15000	5000	14000	7000	6000	865000	981000	974	1000	5000	2000	3000	2000	2000	2000	3000	1000	865000	981000
1.95	0.728055	0.727752	0.689068	0.690927	0.666082	0.682599		975	8000	11000	9000	11000	9000	12000	13000	9000	7000	855000	904000	975	3000	4000	2000	5000	5000	2000	1000	0	2000	855000	904000
1.952	0.728054	0.727751	0.689067	0.690927	0.666087	0.682608		976	17000	12000	9000	12000	14000	13000	8000	9000	5000	866000	960000	976	3000	1000	3000	2000	3000	3000	1000	5000	1000	866000	960000
1.954	0.728052	0.72775	0.689066	0.690926	0.666114	0.682602		977	11000	13000	12000	10000	5000	8000	6000	4000	10000	921000	957000	977	1000	5000	2000	2000	6000	2000	2000	2000	4000	921000	957000
1.956	0.728051	0.727749	0.689065	0.690926	0.666093	0.682574		978	19000	8000	8000	11000	7000	7000	11000	16000	4000	858000	900000	978	2000	3000	5000	2000	4000	0	3000	2000	1000	858000	900000
1.958	0.72805	0.727748	0.689064	0.690925	0.66609	0.682582		979	17000	11000	8000	14000	14000	12000	8000	7000	12000	930000	941000	979	4000	7000	2000	2000	6000	8000	3000	1000	1000	930000	941000
1.96	0.728048	0.727747	0.689063	0.690925	0.666101	0.682604		980	11000	17000	6000	11000	11000	6000	7000	8000	13000	888000	911000	980	3000	3000	5000	4000	2000	5000	1000	1000	1000	888000	911000
1.962	0.728047	0.727746	0.689062	0.690924	0.666108	0.682594		981	14000	18000	15000	8000	9000	11000	9000	6000	7000	852000	912000	981	1000	3000	6000	3000	3000	4000	5000	6000	3000	852000	912000
1.964	0.728046	0.727745	0.689061	0.690924	0.666122	0.682593		982	13000	14000	18000	14000	11000	3000	12000	12000	5000	823000	925000	982	1000	0	1000	3000	3000	4000	4000	3000	2000	823000	925000
1.966	0.728044	0.727744	0.68906	0.690923	0.666106	0.6826		983	6000	8000	12000	9000	9000	11000	11000	3000	9000	860000	900000	983	1000	1000	0	2000	2000	3000	3000	8000	2000	860000	900000
1.968	0.728043	0.727743	0.689059	0.690923	0.666111	0.682575		984	11000	17000	19000	10000	3000	10000	13000	12000	11000	863000	920000	984	3000	5000	3000	4000	2000	4000	4000	2000	2000	863000	920000
1.97	0.728042	0.727742	0.689058	0.690922	0.666088	0.682552		985	7000	17000	14000	11000	10000	7000	11000	13000	11000	880000	1000000	985	8000	0	2000	4000	3000	3000	4000	4000	2000	880000	1000000
1.972	0.72804	0.727741	0.689057	0.690922	0.666081	0.682575		986	14000	12000	15000	5000	9000	8000	6000	10000	5000	861000	911000	986	6000	3000	2000	4000	2000	2000	1000	1000	2000	861000	911000
1.974	0.728039	0.72774	0.689056	0.690921	0.666085	0.682591		987	11000	9000	16000	11000	13000	10000	11000	14000	11000	867000	935000	987	0	3000	5000	5000	2000	2000	1000	2000	2000	867000	935000
1.976	0.728037	0.727739	0.689055	0.69092	0.666087	0.682585		988	13000	10000	9000	10000	14000	12000	9000	11000	11000	831000	950000	988	3000	4000	3000	4000	3000	2000	3000	1000	3000	831000	950000
1.978	0.728036	0.727738	0.689054	0.69092	0.666089	0.682587		989	17000	12000	13000	8000	12000	6000	11000	8000	12000	858000	988000	989	5000	2000	2000	1000	2000	3000	2000	2000	2000	858000	988000
1.98	0.728035	0.727737	0.689052	0.690919	0.666075	0.682581		990	9000	13000	10000	13000	8000	10000	10000	8000	10000	893000	995000	990	1000	6000	4000	4000	3000	0	2000	3000	3000	893000	995000
1.982	0.728033	0.727736	0.689051	0.690919	0.666082	0.682571		991	12000	11000	12000	17000	10000	5000	4000	11000	9000	891000	977000	991	3000	5000	5000	3000	3000	5000	3000	0	4000	891000	977000
1.984	0.728032	0.727735	0.68905	0.690918	0.666081	0.682587		992	16000	14000	9000	10000	13000	9000	9000	11000	9000	905000	928000	992	4000	1000	1000	3000	8000	2000	4000	1000	0	905000	928000
1.986	0.728031	0.727734	0.689049	0.690918	0.666075	0.682597		993	13000	13000	11000	13000	7000	6000	8000	9000	10000	944000	1010000	993	3000	4000	2000	1000	3000	1000	0	2000	7000	944000	1010000
1.988	0.728029	0.727733	0.689048	0.690917	0.666063	0.682587		994	9000	13000	7000	7000	4000	13000	4000	13000	7000	921000	968000	994	1000	5000	4000	1000	2000	6000	2000	6000	2000	921000	968000
1.99	0.728028	0.727732	0.689047	0.690917	0.666059	0.682586		995	17000	5000	8000	6000	7000	15000	9000	14000	8000	897000	943000	995	4000	4000	2000	2000	3000	2000	2000	2000	3000	897000	943000
1.992	0.728026	0.727731	0.689046	0.690916	0.666045	0.682582		996	17000	12000	10000	11000	12000	9000	9000	4000	8000	887000	896000	996	4000	0	4000	0	2000	6000	1000	2000	5000	887000	896000
1.994	0.728025	0.727731	0.689045	0.690916	0.666042	0.682586		997	12000	11000	9000	13000	8000	12000	15000	12000	12000	936000	976000	997	3000	4000	3000	1000	5000	1000	3000	2000	2000	936000	976000
1.996	0.728024	0.72773	0.689044	0.690915	0.666047	0.682592		998	10000	8000	18000	17000	9000	13000	14000	9000	8000	882000	940000	998	4000	2000	2000	0	4000	3000	2000	3000	2000	882000	940000
1.998	0.728022	0.727729	0.689043	0.690915	0.66605	0.682579		999	19000	10000	16000	11000	9000	11000	8000	6000	11000	867000	1010000	999	3000	5000	2000	3000	6000	4000	7000	1000	7000	867000	1010000
2	0.728021	0.727728	0.689042	0.690914	0.666061	0.682573		1000	13000	12000	13000	15000	7000	11000	6000	11000	9000	875000	956000	1000	2000	3000	2000	4000	1000	3000	3000	4000	3000	875000	956000
2.002	0.72802	0.727727	0.689041	0.690914	0.666058	0.682568		1001	12000	13000	7000	12000	11000	14000	14000	11000	8000	888000	892000	1001	2000	3000	4000	3000	0	2000	8000	4000	4000	888000	892000
2.004	0.728018	0.727726	0.68904	0.690913	0.666034	0.682554		1002	10000	5000	8000	12000	12000	6000	11000	7000	10000	852000	964000	1002	2000	1000	1000	1000	4000	3000	4000	4000	3000	852000	964000
2.006	0.728017	0.727725	0.689039	0.690912	0.666059	0.682503		1003	7000	14000	6000	10000	11000	12000	13000	10000	8000	854000	910000	1003	4000	2000	2000	2000	4000	5000	7000	3000	2000	854000	910000
2.008	0.728016	0.727724	0.689038	0.690912	0.666149	0.682468		1004	5000	13000	9000	12000	8000	10000	15000	8000	14000	894000	970000	1004	4000	0	4000	1000	3000	4000	2000	3000	3000	894000	970000
2.01	0.728014	0.727723	0.689037	0.690911	0.666322	0.682394		1005	15000	17000	14000	8000	10000	3000	11000	6000	10000	865000	929000	1005	2000	1000	5000	4000	3000	9000	5000	2000	3000	865000	929000
2.012	0.728013	0.727722	0.689036	0.690911	0.666452	0.682361		1006	15000	17000	9000	12000	12000	11000	13000	6000	8000	921000	979000	1006	1000	2000	2000	2000	5000	3000	5000	3000	5000	921000	979000
2.014	0.728011	0.727721	0.689035	0.69091	0.666492	0.682327		1007	9000	12000	11000	14000	11000	14000	8000	9000	8000	916000	909000	1007	2000	3000	3000	4000	2000	0	0	2000	6000	916000	909000
2.016	0.72801	0.72772	0.689033	0.69091	0.666465	0.682289		1008	14000	17000	13000	11000	11000	6000	12000	7000	12000	783000	918000	1008	2000	2000	5000	4000	5000	3000	5000	1000	1000	783000	918000
2.018	0.728009	0.727719	0.689032	0.690909	0.666452	0.682257		1009	12000	19000	13000	10000	12000	7000	12000	6000	11000	890000	948000	1009	4000	3000	2000	2000	0	4000	3000	3000	3000	890000	948000
2.02	0.728007	0.727718	0.689031	0.690909	0.666385	0.682218		1010	17000	11000	10000	9000	16000	7000	12000	4000	9000	845000	958000	1010	3000	4000	3000	3000	4000	3000	3000	0	3000	845000	958000
2.022	0.728006	0.727717	0.68903	0.690908	0.66638	0.682171		1011	19000	10000	12000	14000	11000	12000	8000	23000	7000	854000	995000	1011	2000	2000	3000	1000	4000	3000	2000	2000	2000	854000	995000
2.024	0.728005	0.727716	0.689029	0.690908	0.666431	0.682145		1012	11000	18000	14000	9000	7000	6000	8000	4000	8000	851000	957000	1012	3000	2000	3000	5000	3000	2000	4000	5000	4000	851000	957000
2.026	0.728003	0.727715	0.689028	0.690907	0.666512	0.682165		1013	12000	14000	18000	11000	8000	10000	10000	11000	10000	868000	979000	1013	5000	5000	3000	2000	3000	3000	2000	3000	1000	868000	979000
2.028	0.728002	0.727714	0.689027	0.690907	0.666568	0.682198		1014	8000	8000	11000	10000	16000	10000	8000	8000	8000	869000	991000	1014	1000	8000	1000	2000	0	4000	4000	0	1000	869000	991000
2.03	0.728001	0.727713	0.689026	0.690906	0.666616	0.682213		1015	12000	9000	13000	17000	10000	12000	4000	14000	13000	826000	915000	1015	3000	8000	2000	6000	2000	1000	1000	3000	1000	826000	915000
2.032	0.727999	0.727712	0.689025	0.690906	0.666683	0.682216		1016	20000	7000	10000	6000	13000	11000	9000	11000	7000	908000	956000	1016	3000	3000	3000	3000	4000	3000	0	0	0	908000	956000
2.034	0.727998	0.727711	0.689024	0.690905	0.666709	0.682193		1017	14000	15000	10000	14000	3000	10000	8000	7000	15000	874000	950000	1017	3000	1000	4000	0	8000	2000	5000	4000	0	874000	950000
2.036	0.727996	0.72771	0.689023	0.690904	0.66674	0.682149		1018	12000	14000	12000	16000	11000	14000	10000	10000	9000	902000	906000	1018	4000	2000	2000	4000	2000	4000	1000	5000	2000	902000	906000
2.038	0.727995	0.727709	0.689022	0.690904	0.666743	0.682132		1019	15000	16000	15000	9000	18000	19000	5000	11000	9000	851000	984000	1019	4000	2000	4000	3000	4000	5000	2000	4000	3000	851000	984000
2.04	0.727994	0.727709	0.689021	0.690903	0.66674	0.682139		1020	8000	10000	8000	9000	19000	14000	13000	7000	8000	884000	967000	1020	2000	3000	2000	3000	3000	2000	4000	3000	3000	884000	967000
2.042	0.727992	0.727708	0.68902	0.690903	0.666735	0.682122		1021	7000	14000	7000	8000	12000	14000	12000	9000	10000	857000	990000	1021	1000	6000	3000	0	1000	5000	2000	4000	4000	857000	990000
2.044	0.727991	0.727707	0.689019	0.690902	0.666741	0.682109		1022	11000	11000	9000	10000	13000	8000	8000	5000	16000	922000	909000	1022	7000	4000	1000	2000	5000	3000	3000	3000	4000	922000	909000
2.046	0.72799	0.727706	0.689018	0.690902	0.666692	0.682134		1023	11000	8000	16000	15000	7000	13000	9000	8000	14000	882000	919000	1023	1000	2000	2000	2000	2000	3000	7000	5000	1000	882000	919000
2.048	0.727988	0.727705	0.689017	0.690901	0.666692	0.682114		1024	11000	11000	13000	10000	21000	7000	13000	8000	16000	888000	920000	1024	4000	5000	0	5000	2000	2000	8000	4000	5000	888000	920000
2.05	0.727987	0.727704	0.689016	0.690901	0.666701	0.68213		1025	21000	13000	8000	6000	12000	9000	9000	12000	5000	862000	955000	1025	4000	3000	2000	2000	0	3000	2000	2000	0	862000	955000
2.052	0.727986	0.727703	0.689014	0.6909	0.666703	0.682147		1026	12000	12000	6000	14000	8000	14000	11000	14000	8000	941000	949000	1026	0	2000	3000	8000	1000	3000	4000	2000	1000	941000	949000
2.054	0.727984	0.727702	0.689013	0.6909	0.666718	0.682151		1027	16000	10000	10000	7000	9000	7000	7000	10000	13000	877000	995000	1027	3000	3000	3000	1000	4000	3000	1000	7000	2000	877000	995000
2.056	0.727983	0.727701	0.689012	0.690899	0.666718	0.682159		1028	6000	12000	9000	8000	15000	10000	7000	10000	6000	862000	934000	1028	3000	0	4000	1000	4000	4000	3000	2000	3000	862000	934000
2.058	0.727982	0.7277	0.689011	0.690899	0.666713	0.682167		1029	5000	11000	12000	8000	9000	11000	12000	8000	7000	848000	947000	1029	6000	1000	3000	2000	4000	1000	5000	2000	1000	848000	947000
2.06	0.72798	0.727699	0.68901	0.690898	0.66669	0.682164		1030	10000	6000	14000	11000	11000	14000	8000	16000	9000	875000	955000	1030	5000	4000	3000	4000	3000	3000	4000	3000	3000	875000	955000
2.062	0.727979	0.727698	0.689009	0.690898	0.666679	0.682188		1031	13000	13000	4000	12000	19000	14000	10000	13000	10000	872000	933000	1031	1000	4000	2000	4000	6000	5000	3000	3000	1000	872000	933000
2.064	0.727977	0.727697	0.689008	0.690897	0.666686	0.682196		1032	6000	11000	12000	6000	10000	11000	5000	8000	3000	870000	931000	1032	1000	0	2000	2000	6000	3000	1000	1000	9000	870000	931000
2.066	0.727976	0.727696	0.689007	0.690897	0.666696	0.682206		1033	10000	11000	17000	16000	9000	11000	9000	14000	9000	896000	923000	1033	7000	3000	4000	2000	3000	1000	2000	4000	3000	896000	923000
2.068	0.727975	0.727695	0.689006	0.690896	0.666683	0.682217		1034	18000	9000	14000	15000	9000	7000	11000	8000	4000	896000	988000	1034	5000	2000	2000	4000	6000	4000	2000	0	4000	896000	988000
2.07	0.727973	0.727694	0.689005	0.690895	0.66669	0.682224		1035	17000	16000	8000	9000	7000	13000	16000	12000	7000	898000	969000	1035	3000	3000	4000	3000	2000	1000	3000	1000	3000	898000	969000
2.072	0.727972	0.727693	0.689004	0.690895	0.666698	0.682221		1036	8000	17000	6000	11000	11000	10000	8000	6000	5000	833000	917000	1036	3000	3000	2000	0	4000	3000	1000	4000	6000	833000	917000
2.074	0.727971	0.727692	0.689003	0.690894	0.666708	0.682217		1037	8000	9000	7000	17000	10000	9000	12000	8000	7000	870000	962000	1037	3000	0	3000	3000	4000	3000	6000	2000	2000	870000	962000
2.076	0.727969	0.727691	0.689002	0.690894	0.666708	0.682234		1038	22000	12000	18000	13000	7000	13000	10000	12000	11000	852000	933000	1038	6000	1000	2000	2000	2000	3000	1000	2000	0	852000	933000
2.078	0.727968	0.72769	0.689001	0.690893	0.666685	0.682223		1039	9000	13000	16000	15000	15000	10000	13000	11000	11000	889000	928000	1039	2000	5000	1000	4000	3000	0	4000	1000	4000	889000	928000
2.08	0.727967	0.727689	0.689	0.690893	0.666675	0.682207		1040	5000	14000	3000	11000	12000	18000	12000	17000	13000	945000	939000	1040	5000	1000	4000	1000	2000	3000	3000	4000	1000	945000	939000
2.082	0.727965	0.727689	0.688999	0.690892	0.666658	0.682209		1041	20000	10000	9000	20000	11000	8000	5000	12000	15000	898000	934000	1041	3000	2000	2000	3000	3000	3000	2000	5000	3000	898000	934000
2.084	0.727964	0.727688	0.688998	0.690892	0.66667	0.682221		1042	15000	18000	18000	12000	11000	5000	14000	16000	6000	889000	922000	1042	5000	2000	3000	0	1000	6000	4000	8000	4000	889000	922000
2.086	0.727963	0.727687	0.688997	0.690891	0.666691	0.682233		1043	11000	12000	10000	12000	10000	10000	4000	16000	8000	865000	941000	1043	3000	2000	7000	3000	1000	3000	0	5000	4000	865000	941000
2.088	0.727961	0.727686	0.688996	0.690891	0.666687	0.682256		1044	8000	9000	19000	8000	10000	12000	8000	9000	13000	891000	931000	1044	1000	0	6000	0	0	1000	0	3000	5000	891000	931000
2.09	0.72796	0.727685	0.688995	0.69089	0.666703	0.682257		1045	14000	10000	16000	16000	11000	13000	13000	6000	10000	863000	940000	1045	1000	1000	2000	1000	2000	3000	2000	4000	3000	863000	940000
2.092	0.727958	0.727684	0.688993	0.69089	0.666716	0.682257		1046	12000	9000	18000	15000	15000	8000	6000	13000	12000	865000	927000	1046	3000	2000	4000	2000	2000	4000	1000	2000	7000	865000	927000
2.094	0.727957	0.727683	0.688992	0.690889	0.666721	0.682259		1047	11000	18000	12000	11000	10000	7000	4000	15000	8000	900000	962000	1047	4000	2000	1000	5000	5000	3000	5000	4000	1000	900000	962000
2.096	0.727956	0.727682	0.688991	0.690889	0.6667	0.682224		1048	14000	9000	8000	11000	9000	12000	9000	4000	11000	956000	894000	1048	2000	1000	2000	2000	2000	3000	1000	2000	4000	956000	894000
2.098	0.727954	0.727681	0.68899	0.690888	0.666682	0.682215		1049	14000	10000	10000	17000	8000	12000	8000	19000	6000	885000	932000	1049	2000	2000	2000	4000	6000	1000	2000	3000	2000	885000	932000
2.1	0.727953	0.72768	0.688989	0.690887	0.66669	0.682215		1050	7000	12000	12000	9000	7000	12000	6000	11000	6000	931000	906000	1050	3000	4000	1000	2000	1000	2000	2000	3000	3000	931000	906000
2.102	0.727952	0.727679	0.688988	0.690887	0.66669	0.682242		1051	9000	12000	21000	9000	14000	18000	12000	10000	10000	876000	884000	1051	2000	9000	3000	0	6000	1000	1000	4000	2000	876000	884000
2.104	0.72795	0.727678	0.688987	0.690886	0.666674	0.682238		1052	15000	9000	8000	14000	7000	10000	13000	13000	8000	929000	911000	1052	4000	4000	3000	7000	1000	3000	3000	2000	2000	929000	911000
2.106	0.727949	0.727677	0.688986	0.690886	0.66667	0.682207		1053	14000	13000	11000	10000	9000	11000	7000	11000	11000	900000	942000	1053	1000	2000	5000	4000	3000	6000	3000	3000	1000	900000	942000
2.108	0.727948	0.727676	0.688985	0.690885	0.666653	0.682182		1054	14000	8000	13000	13000	14000	8000	13000	11000	7000	864000	950000	1054	7000	5000	2000	3000	5000	4000	5000	4000	8000	864000	950000
2.11	0.727946	0.727675	0.688984	0.690885	0.666651	0.68219		1055	14000	13000	12000	6000	5000	17000	10000	9000	11000	891000	939000	1055	0	0	5000	3000	1000	3000	3000	1000	3000	891000	939000
2.112	0.727945	0.727674	0.688983	0.690884	0.666656	0.682192		1056	12000	14000	11000	6000	11000	9000	11000	13000	9000	911000	934000	1056	3000	3000	2000	4000	2000	6000	4000	4000	2000	911000	934000
2.114	0.727944	0.727673	0.688982	0.690884	0.666661	0.682181		1057	12000	7000	12000	17000	11000	7000	12000	10000	12000	914000	971000	1057	4000	6000	5000	1000	0	1000	4000	1000	2000	914000	971000
2.116	0.727942	0.727672	0.688981	0.690883	0.666659	0.682153		1058	10000	9000	11000	7000	6000	8000	4000	9000	10000	862000	955000	1058	7000	4000	6000	4000	5000	6000	6000	2000	0	862000	955000
2.118	0.727941	0.727671	0.68898	0.690883	0.66666	0.68216		1059	12000	11000	14000	14000	12000	9000	6000	8000	7000	943000	954000	1059	1000	2000	7000	1000	1000	6000	3000	2000	3000	943000	954000
2.12	0.727939	0.72767	0.688979	0.690882	0.666673	0.682127		1060	7000	8000	14000	6000	9000	14000	12000	12000	7000	905000	973000	1060	1000	0	3000	2000	4000	4000	3000	1000	1000	905000	973000
2.122	0.727938	0.727669	0.688978	0.690882	0.666644	0.682088		1061	18000	13000	13000	13000	16000	7000	12000	11000	11000	836000	921000	1061	4000	1000	3000	0	1000	9000	2000	1000	2000	836000	921000
2.124	0.727937	0.727669	0.688977	0.690881	0.666627	0.682102		1062	12000	9000	14000	11000	10000	11000	14000	5000	10000	900000	909000	1062	1000	4000	4000	2000	3000	4000	3000	6000	3000	900000	909000
2.126	0.727935	0.727668	0.688976	0.690881	0.666607	0.682112		1063	15000	13000	14000	12000	8000	9000	6000	9000	6000	858000	970000	1063	5000	2000	0	5000	3000	2000	4000	2000	0	858000	970000
2.128	0.727934	0.727667	0.688975	0.69088	0.666618	0.682133		1064	8000	13000	9000	16000	12000	12000	11000	14000	13000	845000	927000	1064	1000	0	5000	2000	6000	2000	2000	3000	0	845000	927000
2.13	0.727933	0.727666	0.688974	0.69088	0.666601	0.682111		1065	13000	24000	13000	15000	9000	14000	9000	11000	9000	842000	923000	1065	6000	1000	2000	3000	4000	1000	2000	5000	5000	842000	923000
2.132	0.727931	0.727665	0.688972	0.690879	0.666571	0.682099		1066	7000	14000	15000	15000	5000	7000	14000	14000	6000	867000	990000	1066	0	3000	4000	3000	3000	2000	0	1000	3000	867000	990000
2.134	0.72793	0.727664	0.688971	0.690878	0.666579	0.682079		1067	10000	8000	16000	8000	16000	11000	24000	8000	7000	857000	925000	1067	0	2000	2000	5000	2000	3000	0	3000	2000	857000	925000
2.136	0.727929	0.727663	0.68897	0.690878	0.666587	0.68209		1068	12000	11000	18000	16000	8000	13000	11000	7000	8000	848000	913000	1068	2000	5000	2000	3000	0	0	3000	1000	1000	848000	913000
2.138	0.727927	0.727662	0.688969	0.690877	0.666596	0.682085		1069	8000	12000	10000	13000	12000	13000	12000	7000	10000	817000	958000	1069	5000	1000	4000	2000	7000	1000	3000	0	2000	817000	958000
2.14	0.727926	0.727661	0.688968	0.690877	0.666579	0.68207		1070	5000	10000	15000	10000	12000	12000	12000	10000	8000	854000	943000	1070	3000	3000	4000	3000	4000	2000	0	0	4000	854000	943000
2.142	0.727925	0.72766	0.688967	0.690876	0.666583	0.682062		1071	11000	10000	15000	8000	8000	8000	12000	4000	8000	905000	912000	1071	6000	3000	2000	3000	3000	2000	4000	1000	3000	905000	912000
2.144	0.727923	0.727659	0.688966	0.690876	0.666588	0.682063		1072	13000	13000	17000	5000	8000	10000	11000	9000	4000	907000	908000	1072	2000	1000	3000	3000	2000	4000	6000	3000	2000	907000	908000
2.146	0.727922	0.727658	0.688965	0.690875	0.66658	0.682086		1073	9000	13000	18000	10000	7000	9000	7000	7000	14000	824000	956000	1073	3000	6000	4000	1000	2000	4000	1000	3000	1000	824000	956000
2.148	0.727921	0.727657	0.688964	0.690875	0.666565	0.682075		1074	10000	11000	9000	7000	8000	11000	12000	11000	12000	874000	928000	1074	7000	0	3000	4000	4000	3000	4000	0	2000	874000	928000
2.15	0.727919	0.727656	0.688963	0.690874	0.666542	0.682073		1075	14000	11000	12000	12000	16000	15000	8000	8000	9000	909000	924000	1075	3000	3000	2000	0	4000	1000	2000	3000	1000	909000	924000
2.152	0.727918	0.727655	0.688962	0.690874	0.666524	0.682064		1076	6000	14000	12000	16000	5000	7000	12000	9000	12000	857000	981000	1076	3000	2000	1000	0	3000	2000	5000	6000	5000	857000	981000
2.154	0.727916	0.727654	0.688961	0.690873	0.666536	0.682046		1077	10000	7000	15000	10000	15000	11000	10000	12000	6000	893000	921000	1077	3000	1000	6000	2000	3000	1000	2000	1000	4000	893000	921000
2.156	0.727915	0.727653	0.68896	0.690873	0.666549	0.682053		1078	10000	5000	9000	8000	13000	9000	8000	12000	13000	845000	901000	1078	2000	3000	3000	0	1000	4000	4000	1000	4000	845000	901000
2.158	0.727914	0.727652	0.688959	0.690872	0.666566	0.682076		1079	12000	12000	12000	5000	8000	11000	6000	12000	9000	855000	909000	1079	3000	4000	6000	5000	4000	1000	8000	2000	0	855000	909000
2.16	0.727912	0.727651	0.688958	0.690872	0.666582	0.682111		1080	9000	14000	4000	8000	12000	15000	9000	8000	10000	903000	894000	1080	1000	4000	2000	6000	8000	6000	0	2000	1000	903000	894000
2.162	0.727911	0.727651	0.688957	0.690871	0.666582	0.682135		1081	14000	9000	13000	16000	13000	16000	10000	15000	10000	903000	923000	1081	0	1000	1000	2000	2000	0	7000	3000	2000	903000	923000
2.164	0.72791	0.72765	0.688956	0.690871	0.666628	0.682152		1082	8000	15000	12000	10000	11000	6000	8000	8000	8000	875000	1020000	1082	2000	2000	4000	3000	1000	1000	5000	3000	2000	875000	1020000
2.166	0.727908	0.727649	0.688955	0.69087	0.666621	0.682164		1083	11000	7000	21000	10000	12000	15000	8000	15000	13000	860000	960000	1083	5000	4000	3000	6000	1000	3000	2000	2000	3000	860000	960000
2.168	0.727907	0.727648	0.688954	0.690869	0.666631	0.682158		1084	15000	15000	10000	16000	7000	11000	11000	7000	12000	908000	905000	1084	1000	5000	3000	5000	4000	1000	1000	4000	6000	908000	905000
2.17	0.727906	0.727647	0.688953	0.690869	0.666622	0.682144		1085	15000	16000	9000	12000	11000	14000	8000	11000	17000	885000	977000	1085	4000	2000	3000	9000	5000	0	2000	2000	1000	885000	977000
2.172	0.727904	0.727646	0.688952	0.690868	0.666624	0.682129		1086	6000	10000	5000	10000	13000	6000	10000	5000	9000	853000	911000	1086	4000	5000	3000	5000	3000	3000	5000	7000	3000	853000	911000
2.174	0.727903	0.727645	0.688951	0.690868	0.666617	0.68214		1087	6000	12000	12000	16000	9000	13000	9000	4000	11000	887000	946000	1087	5000	3000	4000	3000	2000	2000	3000	1000	5000	887000	946000
2.176	0.727902	0.727644	0.68895	0.690867	0.666607	0.682141		1088	9000	15000	9000	9000	10000	14000	7000	11000	12000	904000	974000	1088	5000	1000	4000	2000	2000	1000	2000	2000	1000	904000	974000
2.178	0.7279	0.727643	0.688948	0.690867	0.666627	0.682136		1089	8000	12000	11000	6000	6000	10000	8000	10000	7000	892000	925000	1089	5000	1000	2000	0	1000	3000	0	2000	2000	892000	925000
2.18	0.727899	0.727642	0.688947	0.690866	0.66661	0.682122		1090	13000	18000	6000	13000	11000	13000	8000	10000	8000	932000	936000	1090	4000	1000	4000	2000	3000	4000	4000	6000	4000	932000	936000
2.182	0.727898	0.727641	0.688946	0.690866	0.666605	0.682133		1091	6000	10000	15000	14000	8000	14000	10000	13000	3000	832000	941000	1091	4000	6000	6000	2000	2000	5000	3000	3000	1000	832000	941000
2.184	0.727896	0.72764	0.688945	0.690865	0.666592	0.682124		1092	12000	14000	11000	12000	7000	11000	8000	6000	9000	853000	939000	1092	0	3000	7000	1000	1000	3000	2000	3000	5000	853000	939000
2.186	0.727895	0.727639	0.688944	0.690865	0.66658	0.682114		1093	11000	11000	13000	10000	13000	9000	15000	12000	9000	863000	891000	1093	3000	2000	4000	4000	3000	2000	1000	3000	1000	863000	891000
2.188	0.727894	0.727638	0.688943	0.690864	0.666557	0.682122		1094	8000	13000	15000	7000	9000	9000	14000	9000	12000	914000	1020000	1094	5000	1000	2000	1000	2000	3000	3000	1000	3000	914000	1020000
2.19	0.727892	0.727637	0.688942	0.690864	0.666553	0.682109		1095	8000	13000	20000	7000	7000	11000	8000	9000	8000	847000	906000	1095	1000	1000	9000	2000	1000	1000	2000	1000	1000	847000	906000
2.192	0.727891	0.727636	0.688941	0.690863	0.666546	0.682079		1096	8000	12000	14000	7000	12000	10000	15000	6000	7000	914000	921000	1096	3000	3000	3000	6000	1000	2000	3000	3000	7000	914000	921000
2.194	0.727889	0.727635	0.68894	0.690863	0.666557	0.682041		1097	13000	13000	8000	12000	17000	12000	15000	7000	7000	870000	912000	1097	1000	6000	4000	1000	5000	1000	4000	4000	1000	870000	912000
2.196	0.727888	0.727634	0.688939	0.690862	0.66657	0.682048		1098	9000	12000	12000	7000	8000	11000	8000	9000	9000	888000	976000	1098	3000	6000	2000	4000	3000	3000	0	7000	3000	888000	976000
2.198	0.727887	0.727633	0.688938	0.690862	0.66658	0.682067		1099	14000	12000	14000	20000	9000	9000	14000	7000	13000	875000	956000	1099	5000	3000	5000	3000	2000	2000	4000	2000	2000	875000	956000
2.2	0.727885	0.727633	0.688937	0.690861	0.666577	0.682077		1100	15000	11000	5000	10000	12000	12000	11000	6000	7000	897000	953000	1100	2000	2000	3000	2000	2000	5000	2000	4000	2000	897000	953000
2.202	0.727884	0.727632	0.688936	0.69086	0.666575	0.682092		1101	13000	17000	11000	18000	13000	6000	7000	9000	11000	853000	953000	1101	2000	2000	5000	2000	7000	2000	1000	3000	3000	853000	953000
2.204	0.727883	0.727631	0.688935	0.69086	0.666583	0.682101		1102	12000	14000	14000	20000	9000	5000	8000	15000	12000	907000	965000	1102	5000	1000	2000	3000	4000	7000	2000	4000	1000	907000	965000
2.206	0.727881	0.72763	0.688934	0.690859	0.666596	0.682117		1103	19000	7000	15000	19000	9000	11000	8000	10000	9000	890000	945000	1103	1000	3000	4000	3000	6000	3000	5000	2000	3000	890000	945000
2.208	0.72788	0.727629	0.688933	0.690859	0.666567	0.682125		1104	15000	15000	9000	11000	9000	9000	12000	9000	8000	849000	921000	1104	3000	2000	3000	3000	1000	0	5000	1000	2000	849000	921000
2.21	0.727879	0.727628	0.688932	0.690858	0.666539	0.682116		1105	10000	9000	10000	7000	15000	10000	6000	10000	11000	926000	898000	1105	1000	4000	2000	3000	3000	3000	2000	6000	5000	926000	898000
2.212	0.727877	0.727627	0.688931	0.690858	0.666529	0.682086		1106	13000	16000	5000	16000	7000	7000	9000	12000	8000	903000	989000	1106	4000	5000	1000	1000	3000	3000	1000	6000	9000	903000	989000
2.214	0.727876	0.727626	0.68893	0.690857	0.666529	0.682089		1107	19000	10000	10000	9000	8000	11000	12000	4000	9000	912000	912000	1107	4000	4000	1000	4000	3000	0	7000	1000	1000	912000	912000
2.216	0.727875	0.727625	0.688929	0.690857	0.666526	0.682077		1108	12000	9000	10000	10000	11000	10000	10000	7000	10000	868000	975000	1108	2000	2000	4000	1000	4000	2000	5000	1000	2000	868000	975000
2.218	0.727873	0.727624	0.688928	0.690856	0.66653	0.682061		1109	14000	10000	8000	15000	12000	15000	12000	12000	10000	920000	959000	1109	3000	3000	0	1000	4000	0	1000	2000	1000	920000	959000
2.22	0.727872	0.727623	0.688927	0.690856	0.666537	0.682029		1110	18000	15000	7000	6000	18000	9000	12000	6000	15000	849000	983000	1110	4000	1000	2000	7000	6000	4000	3000	0	2000	849000	983000
2.222	0.727871	0.727622	0.688926	0.690855	0.66654	0.68202		1111	9000	13000	13000	11000	2000	14000	13000	8000	7000	838000	969000	1111	6000	2000	5000	3000	4000	5000	5000	2000	3000	838000	969000
2.224	0.727869	0.727621	0.688925	0.690855	0.666549	0.682026		1112	14000	21000	9000	11000	13000	19000	11000	11000	6000	932000	933000	1112	3000	0	2000	3000	3000	2000	3000	3000	4000	932000	933000
2.226	0.727868	0.72762	0.688924	0.690854	0.66656	0.682055		1113	14000	10000	12000	15000	7000	13000	9000	11000	7000	905000	922000	1113	7000	5000	4000	4000	0	4000	3000	4000	3000	905000	922000
2.228	0.727867	0.727619	0.688922	0.690854	0.666571	0.682056		1114	5000	16000	11000	14000	7000	13000	8000	9000	11000	908000	888000	1114	1000	4000	2000	2000	3000	3000	2000	2000	4000	908000	888000
2.23	0.727865	0.727618	0.688921	0.690853	0.666567	0.682064		1115	14000	12000	14000	8000	9000	8000	15000	8000	9000	851000	879000	1115	1000	1000	0	4000	3000	1000	5000	1000	8000	851000	879000
2.232	0.727864	0.727617	0.68892	0.690853	0.666542	0.682049		1116	10000	13000	10000	7000	12000	5000	13000	11000	9000	916000	935000	1116	8000	1000	2000	4000	6000	7000	4000	2000	2000	916000	935000
2.234	0.727863	0.727616	0.688919	0.690852	0.666499	0.682047		1117	11000	9000	4000	14000	8000	11000	10000	9000	9000	859000	903000	1117	2000	3000	3000	3000	1000	1000	6000	4000	4000	859000	903000
2.236	0.727861	0.727616	0.688918	0.690851	0.666497	0.682041		1118	15000	16000	16000	8000	10000	5000	7000	9000	11000	859000	899000	1118	1000	2000	3000	2000	5000	3000	3000	1000	5000	859000	899000
2.238	0.72786	0.727615	0.688917	0.690851	0.666479	0.682038		1119	4000	16000	9000	11000	11000	16000	6000	4000	15000	837000	936000	1119	1000	5000	2000	3000	2000	2000	3000	2000	4000	837000	936000
2.24	0.727858	0.727614	0.688916	0.69085	0.666474	0.68203		1120	14000	12000	8000	7000	12000	10000	10000	12000	9000	893000	1020000	1120	1000	5000	6000	1000	7000	5000	5000	2000	3000	893000	1020000
2.242	0.727857	0.727613	0.688915	0.69085	0.666479	0.682047		1121	9000	13000	15000	13000	5000	9000	9000	4000	6000	908000	933000	1121	3000	3000	4000	7000	1000	1000	3000	2000	1000	908000	933000
2.244	0.727856	0.727612	0.688914	0.690849	0.666493	0.682028		1122	9000	8000	8000	12000	14000	14000	7000	13000	9000	885000	924000	1122	5000	3000	4000	4000	3000	4000	3000	3000	2000	885000	924000
2.246	0.727854	0.727611	0.688913	0.690849	0.666478	0.682005		1123	17000	13000	12000	10000	9000	8000	11000	7000	8000	947000	970000	1123	0	4000	3000	3000	3000	5000	3000	1000	2000	947000	970000
2.248	0.727853	0.72761	0.688912	0.690848	0.6665	0.682014		1124	14000	14000	6000	9000	15000	10000	8000	10000	9000	835000	973000	1124	1000	1000	5000	1000	1000	3000	2000	3000	1000	835000	973000
2.25	0.727852	0.727609	0.688911	0.690848	0.666504	0.682018		1125	6000	10000	10000	10000	13000	9000	8000	13000	9000	852000	953000	1125	1000	0	4000	4000	5000	1000	4000	4000	2000	852000	953000
2.252	0.72785	0.727608	0.68891	0.690847	0.666479	0.681994		1126	11000	13000	11000	11000	10000	6000	11000	12000	5000	876000	937000	1126	3000	2000	3000	2000	5000	1000	5000	0	5000	876000	937000
2.254	0.727849	0.727607	0.688909	0.690847	0.666489	0.681997		1127	10000	16000	13000	10000	12000	17000	11000	7000	11000	842000	906000	1127	3000	2000	0	2000	1000	0	2000	5000	3000	842000	906000
2.256	0.727848	0.727606	0.688908	0.690846	0.666476	0.68197		1128	12000	12000	5000	7000	7000	10000	6000	6000	10000	909000	890000	1128	3000	4000	2000	10000	3000	3000	5000	4000	1000	909000	890000
2.258	0.727846	0.727605	0.688907	0.690846	0.666475	0.681959		1129	15000	14000	15000	15000	5000	18000	8000	8000	16000	871000	952000	1129	1000	4000	3000	4000	4000	3000	2000	3000	4000	871000	952000
2.26	0.727845	0.727604	0.688906	0.690845	0.666495	0.681915		1130	11000	13000	13000	11000	10000	8000	13000	7000	8000	898000	958000	1130	5000	5000	4000	5000	2000	3000	4000	4000	2000	898000	958000
2.262	0.727844	0.727603	0.688905	0.690845	0.666475	0.681906		1131	9000	9000	6000	11000	10000	7000	6000	10000	13000	911000	903000	1131	2000	3000	2000	5000	2000	0	1000	3000	3000	911000	903000
2.264	0.727842	0.727602	0.688904	0.690844	0.66648	0.681901		1132	7000	13000	12000	10000	14000	7000	8000	14000	8000	889000	952000	1132	2000	3000	3000	2000	0	2000	7000	5000	4000	889000	952000
2.266	0.727841	0.727601	0.688903	0.690844	0.666478	0.681892		1133	7000	7000	7000	11000	6000	7000	8000	8000	12000	877000	885000	1133	3000	6000	1000	3000	2000	6000	1000	3000	5000	877000	885000
2.268	0.72784	0.7276	0.688902	0.690843	0.666501	0.681876		1134	16000	11000	8000	13000	10000	8000	12000	6000	9000	919000	913000	1134	4000	6000	4000	4000	2000	4000	1000	4000	1000	919000	913000
2.27	0.727838	0.727599	0.688901	0.690842	0.666491	0.681874		1135	14000	12000	8000	13000	11000	15000	4000	6000	10000	848000	953000	1135	5000	2000	4000	2000	1000	4000	0	1000	4000	848000	953000
2.272	0.727837	0.727599	0.6889	0.690842	0.66649	0.681875		1136	18000	17000	11000	10000	8000	10000	12000	5000	8000	879000	906000	1136	2000	1000	0	5000	3000	2000	3000	5000	2000	879000	906000
2.274	0.727836	0.727598	0.688899	0.690841	0.666491	0.681877		1137	16000	7000	5000	9000	13000	7000	7000	8000	12000	851000	932000	1137	3000	1000	3000	0	1000	4000	1000	0	6000	851000	932000
2.276	0.727834	0.727597	0.688898	0.690841	0.66649	0.68187		1138	12000	6000	12000	10000	8000	3000	10000	6000	14000	833000	912000	1138	3000	3000	3000	2000	2000	2000	2000	1000	2000	833000	912000
2.278	0.727833	0.727596	0.688897	0.69084	0.666497	0.681882		1139	12000	11000	13000	13000	13000	12000	17000	10000	9000	843000	917000	1139	1000	3000	3000	6000	2000	3000	2000	2000	2000	843000	917000
2.28	0.727832	0.727595	0.688896	0.69084	0.666459	0.68186		1140	16000	15000	13000	5000	13000	8000	7000	19000	9000	903000	961000	1140	3000	3000	3000	4000	1000	1000	3000	3000	3000	903000	961000
2.282	0.72783	0.727594	0.688894	0.690839	0.66644	0.681876		1141	11000	11000	13000	12000	9000	8000	6000	11000	8000	872000	1010000	1141	5000	3000	4000	1000	2000	6000	7000	5000	4000	872000	1010000
2.284	0.727829	0.727593	0.688893	0.690839	0.666441	0.681847		1142	13000	14000	18000	12000	11000	7000	9000	5000	9000	841000	963000	1142	4000	6000	3000	3000	0	2000	5000	2000	2000	841000	963000
2.286	0.727828	0.727592	0.688892	0.690838	0.666453	0.681853		1143	14000	7000	15000	4000	11000	6000	9000	13000	9000	902000	960000	1143	3000	2000	1000	2000	0	2000	3000	2000	2000	902000	960000
2.288	0.727826	0.727591	0.688891	0.690838	0.666468	0.681882		1144	16000	9000	15000	8000	11000	8000	12000	8000	11000	927000	955000	1144	5000	4000	2000	3000	1000	2000	4000	3000	1000	927000	955000
2.29	0.727825	0.72759	0.68889	0.690837	0.666492	0.681881		1145	13000	8000	11000	9000	15000	8000	12000	8000	12000	905000	894000	1145	1000	2000	4000	3000	1000	9000	2000	7000	2000	905000	894000
2.292	0.727824	0.727589	0.688889	0.690837	0.6665	0.681896		1146	19000	12000	13000	10000	9000	8000	11000	10000	9000	899000	913000	1146	6000	7000	3000	2000	2000	1000	3000	5000	4000	899000	913000
2.294	0.727822	0.727588	0.688888	0.690836	0.666467	0.681906		1147	6000	20000	11000	12000	15000	7000	7000	8000	3000	918000	917000	1147	4000	2000	1000	3000	2000	2000	3000	4000	3000	918000	917000
2.296	0.727821	0.727587	0.688887	0.690836	0.666463	0.681878		1148	13000	18000	5000	6000	9000	15000	12000	16000	5000	841000	967000	1148	3000	5000	4000	2000	4000	1000	2000	3000	2000	841000	967000
2.298	0.72782	0.727586	0.688886	0.690835	0.666447	0.681879		1149	18000	15000	6000	7000	5000	7000	8000	5000	15000	903000	943000	1149	2000	3000	1000	4000	2000	4000	3000	2000	3000	903000	943000
2.3	0.727818	0.727585	0.688885	0.690835	0.66644	0.681865		1150	15000	13000	13000	11000	13000	10000	12000	5000	14000	874000	907000	1150	1000	0	0	7000	1000	3000	2000	1000	1000	874000	907000
2.302	0.727817	0.727584	0.688884	0.690834	0.666437	0.681827		1151	11000	6000	17000	14000	13000	11000	10000	10000	7000	880000	951000	1151	4000	4000	3000	6000	1000	3000	1000	3000	6000	880000	951000
2.304	0.727816	0.727583	0.688883	0.690834	0.666426	0.681843		1152	16000	8000	11000	9000	14000	15000	12000	9000	4000	841000	977000	1152	5000	3000	3000	4000	0	2000	3000	7000	2000	841000	977000
2.306	0.727814	0.727583	0.688882	0.690833	0.666466	0.681866		1153	16000	14000	10000	4000	10000	5000	10000	19000	6000	867000	955000	1153	0	3000	3000	4000	3000	3000	3000	5000	9000	867000	955000
2.308	0.727813	0.727582	0.688881	0.690832	0.666469	0.681871		1154	12000	12000	20000	6000	7000	11000	10000	8000	12000	889000	892000	1154	3000	2000	3000	1000	5000	3000	2000	1000	2000	889000	892000
2.31	0.727812	0.727581	0.68888	0.690832	0.666473	0.681875		1155	14000	18000	10000	8000	10000	8000	10000	8000	11000	924000	958000	1155	5000	4000	3000	2000	2000	3000	1000	1000	3000	924000	958000
2.312	0.72781	0.72758	0.688879	0.690831	0.666458	0.681867		1156	9000	14000	12000	10000	10000	10000	7000	13000	11000	890000	959000	1156	2000	1000	2000	4000	1000	3000	1000	3000	5000	890000	959000
2.314	0.727809	0.727579	0.688878	0.690831	0.666427	0.68186		1157	12000	12000	10000	10000	14000	10000	10000	8000	11000	881000	972000	1157	5000	3000	3000	1000	3000	2000	3000	6000	3000	881000	972000
2.316	0.727808	0.727578	0.688877	0.69083	0.666444	0.681854		1158	14000	9000	14000	10000	9000	8000	10000	10000	14000	916000	944000	1158	4000	4000	3000	2000	3000	1000	3000	1000	1000	916000	944000
2.318	0.727806	0.727577	0.688876	0.69083	0.666463	0.681853		1159	9000	8000	11000	7000	12000	14000	10000	7000	4000	886000	979000	1159	3000	2000	2000	2000	5000	5000	3000	3000	4000	886000	979000
2.32	0.727805	0.727576	0.688875	0.690829	0.666446	0.681834		1160	9000	14000	7000	10000	5000	6000	8000	7000	10000	880000	922000	1160	2000	8000	2000	2000	3000	1000	3000	2000	2000	880000	922000
2.322	0.727804	0.727575	0.688874	0.690829	0.666427	0.681812		1161	13000	11000	7000	12000	9000	7000	7000	10000	11000	820000	908000	1161	4000	1000	6000	4000	3000	3000	1000	4000	2000	820000	908000
2.324	0.727802	0.727574	0.688873	0.690828	0.666408	0.68183		1162	19000	12000	15000	11000	12000	14000	9000	5000	11000	898000	874000	1162	3000	1000	5000	1000	3000	5000	4000	3000	1000	898000	874000
2.326	0.727801	0.727573	0.688872	0.690828	0.666395	0.681833		1163	13000	14000	18000	16000	7000	5000	14000	6000	11000	858000	1020000	1163	2000	3000	2000	0	4000	0	7000	3000	2000	858000	1020000
2.328	0.7278	0.727572	0.688871	0.690827	0.666386	0.681856		1164	7000	11000	11000	5000	10000	10000	14000	12000	5000	888000	949000	1164	4000	2000	6000	1000	4000	2000	0	3000	7000	888000	949000
2.33	0.727798	0.727571	0.68887	0.690827	0.666371	0.68186		1165	12000	12000	13000	18000	8000	12000	9000	12000	7000	852000	954000	1165	0	5000	4000	4000	2000	0	5000	4000	4000	852000	954000
2.332	0.727797	0.72757	0.688869	0.690826	0.666345	0.681874		1166	11000	8000	7000	10000	17000	6000	11000	7000	5000	888000	934000	1166	2000	6000	3000	3000	6000	1000	3000	0	0	888000	934000
2.334	0.727796	0.727569	0.688868	0.690826	0.666337	0.681885		1167	17000	13000	17000	13000	10000	10000	7000	9000	7000	924000	911000	1167	6000	2000	0	1000	1000	3000	1000	2000	1000	924000	911000
2.336	0.727794	0.727568	0.688867	0.690825	0.666312	0.681895		1168	7000	16000	14000	12000	11000	9000	6000	12000	9000	887000	953000	1168	1000	2000	2000	0	2000	1000	1000	2000	1000	887000	953000
2.338	0.727793	0.727567	0.688866	0.690825	0.6663	0.681885		1169	8000	12000	8000	6000	6000	16000	13000	11000	20000	918000	952000	1169	2000	0	7000	6000	2000	5000	1000	4000	0	918000	952000
2.34	0.727791	0.727567	0.688865	0.690824	0.666286	0.681897		1170	18000	9000	10000	14000	15000	8000	15000	5000	9000	871000	894000	1170	1000	2000	3000	1000	1000	2000	4000	2000	5000	871000	894000
2.342	0.72779	0.727566	0.688864	0.690823	0.666289	0.681904		1171	8000	14000	4000	7000	12000	16000	9000	8000	9000	885000	885000	1171	1000	5000	5000	3000	3000	3000	6000	1000	4000	885000	885000
2.344	0.727789	0.727565	0.688863	0.690823	0.666278	0.681896		1172	16000	10000	13000	12000	11000	7000	17000	5000	6000	837000	933000	1172	1000	5000	1000	5000	1000	2000	2000	5000	2000	837000	933000
2.346	0.727787	0.727564	0.688861	0.690822	0.666277	0.681898		1173	9000	13000	12000	6000	15000	11000	15000	9000	16000	830000	946000	1173	6000	4000	5000	3000	1000	3000	5000	0	4000	830000	946000
2.348	0.727786	0.727563	0.68886	0.690822	0.66627	0.681906		1174	11000	10000	14000	10000	16000	13000	6000	12000	9000	898000	943000	1174	1000	4000	1000	1000	5000	3000	3000	6000	2000	898000	943000
2.35	0.727785	0.727562	0.688859	0.690821	0.666242	0.681896		1175	15000	17000	11000	13000	12000	14000	8000	12000	10000	829000	945000	1175	3000	3000	3000	5000	6000	4000	3000	5000	3000	829000	945000
2.352	0.727783	0.727561	0.688858	0.690821	0.666246	0.68189		1176	12000	14000	9000	9000	8000	12000	9000	11000	8000	884000	944000	1176	2000	3000	5000	3000	4000	2000	3000	0	2000	884000	944000
2.354	0.727782	0.72756	0.688857	0.69082	0.666261	0.681893		1177	12000	9000	8000	13000	5000	10000	10000	9000	11000	858000	967000	1177	0	4000	3000	1000	2000	1000	3000	2000	3000	858000	967000
2.356	0.727781	0.727559	0.688856	0.69082	0.666253	0.681909		1178	19000	7000	12000	13000	13000	6000	5000	11000	10000	862000	941000	1178	4000	0	5000	4000	3000	1000	0	1000	3000	862000	941000
2.358	0.727779	0.727558	0.688855	0.690819	0.666259	0.681918		1179	13000	14000	9000	14000	19000	10000	15000	8000	5000	894000	935000	1179	5000	0	2000	3000	8000	1000	6000	1000	2000	894000	935000
2.36	0.727778	0.727557	0.688854	0.690819	0.666261	0.681926		1180	9000	15000	17000	6000	10000	5000	8000	11000	8000	923000	894000	1180	3000	3000	7000	4000	7000	0	0	3000	0	923000	894000
2.362	0.727777	0.727556	0.688853	0.690818	0.666258	0.681912		1181	9000	8000	15000	9000	4000	11000	15000	7000	10000	883000	954000	1181	5000	1000	3000	1000	4000	1000	3000	2000	3000	883000	954000
2.364	0.727775	0.727555	0.688852	0.690818	0.666255	0.681877		1182	14000	11000	11000	18000	8000	19000	5000	9000	11000	889000	973000	1182	6000	2000	2000	8000	2000	1000	3000	2000	1000	889000	973000
2.366	0.727774	0.727554	0.688851	0.690817	0.666248	0.681857		1183	15000	9000	8000	9000	7000	11000	7000	13000	3000	861000	875000	1183	4000	5000	5000	4000	1000	2000	1000	7000	0	861000	875000
2.368	0.727773	0.727553	0.68885	0.690817	0.666256	0.681874		1184	11000	11000	11000	12000	11000	11000	12000	10000	8000	923000	933000	1184	2000	1000	4000	4000	5000	4000	4000	2000	3000	923000	933000
2.37	0.727771	0.727552	0.688849	0.690816	0.666261	0.681878		1185	9000	12000	11000	10000	16000	6000	14000	5000	14000	915000	931000	1185	2000	1000	3000	2000	4000	4000	2000	1000	2000	915000	931000
2.372	0.72777	0.727552	0.688848	0.690816	0.666253	0.681862		1186	17000	10000	8000	13000	9000	10000	6000	11000	5000	920000	951000	1186	2000	0	1000	3000	3000	1000	2000	4000	4000	920000	951000
2.374	0.727769	0.727551	0.688847	0.690815	0.666241	0.681863		1187	13000	21000	4000	17000	5000	7000	10000	14000	6000	903000	972000	1187	4000	2000	1000	3000	5000	3000	4000	1000	3000	903000	972000
2.376	0.727767	0.72755	0.688846	0.690815	0.666242	0.681876		1188	13000	10000	11000	15000	7000	7000	11000	9000	14000	862000	942000	1188	2000	2000	1000	5000	4000	5000	2000	4000	4000	862000	942000
2.378	0.727766	0.727549	0.688845	0.690814	0.666235	0.681856		1189	14000	8000	8000	13000	16000	8000	10000	10000	18000	876000	966000	1189	6000	2000	2000	1000	6000	5000	5000	3000	3000	876000	966000
2.38	0.727765	0.727548	0.688844	0.690813	0.666213	0.68185		1190	11000	11000	15000	10000	6000	6000	9000	9000	9000	887000	931000	1190	6000	5000	1000	4000	3000	3000	3000	4000	5000	887000	931000
2.382	0.727763	0.727547	0.688843	0.690813	0.66618	0.681871		1191	11000	11000	7000	16000	16000	13000	7000	7000	16000	861000	976000	1191	2000	1000	5000	2000	4000	3000	4000	2000	2000	861000	976000
2.384	0.727762	0.727546	0.688842	0.690812	0.66617	0.68184		1192	15000	10000	8000	10000	7000	7000	8000	9000	10000	885000	908000	1192	1000	3000	2000	3000	1000	0	6000	2000	5000	885000	908000
2.386	0.727761	0.727545	0.688841	0.690812	0.666171	0.681838		1193	9000	13000	16000	17000	14000	5000	10000	6000	9000	864000	956000	1193	5000	10000	2000	2000	1000	5000	5000	2000	3000	864000	956000
2.388	0.727759	0.727544	0.68884	0.690811	0.666154	0.681852		1194	10000	12000	12000	12000	7000	7000	9000	10000	10000	904000	948000	1194	2000	5000	0	3000	2000	2000	2000	1000	3000	904000	948000
2.39	0.727758	0.727543	0.688839	0.690811	0.666141	0.681851		1195	16000	11000	10000	10000	9000	14000	11000	5000	11000	899000	968000	1195	2000	1000	3000	3000	4000	1000	3000	1000	8000	899000	968000
2.392	0.727757	0.727542	0.688838	0.69081	0.666138	0.681846		1196	12000	10000	10000	13000	5000	12000	9000	7000	9000	854000	948000	1196	1000	4000	4000	3000	5000	1000	2000	1000	3000	854000	948000
2.394	0.727755	0.727541	0.688837	0.69081	0.66614	0.681848		1197	6000	16000	10000	6000	10000	8000	11000	11000	6000	915000	879000	1197	0	2000	6000	4000	1000	5000	1000	5000	6000	915000	879000
2.396	0.727754	0.72754	0.688836	0.690809	0.666134	0.681862		1198	8000	12000	6000	10000	12000	6000	8000	10000	4000	847000	915000	1198	1000	7000	3000	2000	3000	2000	3000	4000	3000	847000	915000
2.398	0.727753	0.727539	0.688835	0.690809	0.666129	0.681876		1199	11000	26000	7000	11000	7000	11000	14000	8000	6000	890000	982000	1199	2000	2000	3000	3000	2000	2000	2000	1000	4000	890000	982000
2.4	0.727751	0.727538	0.688834	0.690808	0.666145	0.681882		1200	12000	13000	11000	11000	8000	18000	11000	13000	6000	914000	895000	1200	7000	2000	1000	4000	3000	2000	3000	2000	2000	914000	895000
2.402	0.72775	0.727538	0.688833	0.690808	0.666151	0.681886		1201	13000	14000	7000	14000	7000	12000	12000	8000	8000	828000	890000	1201	3000	0	1000	3000	2000	3000	3000	3000	3000	828000	890000
2.404	0.727749	0.727537	0.688832	0.690807	0.666137	0.681903		1202	12000	12000	10000	9000	14000	6000	7000	6000	8000	900000	914000	1202	5000	6000	1000	4000	1000	7000	1000	1000	2000	900000	914000
2.406	0.727748	0.727536	0.688831	0.690807	0.666113	0.681899		1203	14000	9000	18000	10000	11000	15000	15000	9000	8000	903000	877000	1203	2000	1000	2000	3000	1000	0	3000	2000	0	903000	877000
2.408	0.727746	0.727535	0.68883	0.690806	0.66615	0.681895		1204	7000	19000	17000	9000	5000	13000	11000	12000	8000	858000	971000	1204	10000	5000	1000	3000	0	2000	1000	3000	7000	858000	971000
2.41	0.727745	0.727534	0.688829	0.690806	0.666172	0.681909		1205	18000	9000	14000	11000	12000	12000	10000	11000	5000	892000	960000	1205	5000	4000	1000	3000	4000	6000	1000	1000	3000	892000	960000
2.412	0.727744	0.727533	0.688828	0.690805	0.666196	0.68189		1206	21000	20000	14000	12000	13000	10000	11000	12000	12000	879000	977000	1206	1000	2000	2000	1000	3000	7000	3000	4000	2000	879000	977000
2.414	0.727742	0.727532	0.688827	0.690805	0.6662	0.681917		1207	9000	9000	13000	20000	12000	9000	11000	18000	8000	895000	960000	1207	3000	1000	2000	3000	2000	3000	3000	1000	0	895000	960000
2.416	0.727741	0.727531	0.688826	0.690804	0.666173	0.681927		1208	14000	9000	10000	7000	14000	17000	4000	17000	10000	882000	919000	1208	3000	6000	6000	3000	4000	3000	2000	3000	3000	882000	919000
2.418	0.72774	0.72753	0.688825	0.690803	0.666207	0.681914		1209	13000	12000	17000	5000	8000	5000	7000	11000	11000	857000	914000	1209	2000	1000	6000	1000	3000	0	1000	6000	6000	857000	914000
2.42	0.727738	0.727529	0.688824	0.690803	0.666197	0.681922		1210	12000	14000	9000	5000	17000	14000	6000	8000	7000	916000	953000	1210	3000	2000	4000	3000	4000	2000	4000	3000	1000	916000	953000
2.422	0.727737	0.727528	0.688823	0.690802	0.666206	0.681908		1211	20000	18000	12000	9000	7000	12000	10000	7000	9000	889000	941000	1211	5000	3000	0	1000	4000	1000	0	0	4000	889000	941000
2.424	0.727736	0.727527	0.688821	0.690802	0.66621	0.681928		1212	10000	14000	12000	15000	6000	16000	10000	8000	10000	874000	919000	1212	3000	0	2000	3000	4000	0	2000	3000	2000	874000	919000
2.426	0.727734	0.727526	0.68882	0.690801	0.666219	0.681913		1213	11000	14000	7000	10000	6000	16000	9000	7000	6000	906000	948000	1213	3000	3000	4000	2000	2000	2000	2000	2000	3000	906000	948000
2.428	0.727733	0.727525	0.688819	0.690801	0.666215	0.68191		1214	14000	12000	6000	8000	9000	8000	12000	8000	5000	916000	986000	1214	3000	5000	5000	2000	2000	4000	4000	2000	4000	916000	986000
2.43	0.727732	0.727524	0.688818	0.6908	0.666198	0.681892		1215	7000	12000	11000	10000	17000	9000	10000	6000	7000	823000	961000	1215	2000	6000	6000	2000	3000	4000	2000	3000	1000	823000	961000
2.432	0.72773	0.727524	0.688817	0.6908	0.66619	0.6819		1216	16000	11000	17000	7000	14000	9000	13000	8000	14000	893000	968000	1216	1000	3000	1000	4000	2000	2000	3000	5000	1000	893000	968000
2.434	0.727729	0.727523	0.688816	0.690799	0.666187	0.681887		1217	12000	14000	11000	9000	17000	8000	8000	11000	9000	898000	915000	1217	5000	3000	2000	2000	5000	0	1000	1000	2000	898000	915000
2.436	0.727728	0.727522	0.688815	0.690799	0.666175	0.681883		1218	13000	12000	8000	14000	18000	11000	8000	6000	9000	875000	977000	1218	2000	0	3000	1000	2000	4000	4000	3000	3000	875000	977000
2.438	0.727726	0.727521	0.688814	0.690798	0.666179	0.681888		1219	9000	12000	15000	4000	9000	10000	15000	14000	6000	852000	967000	1219	3000	3000	4000	1000	4000	1000	5000	1000	3000	852000	967000
2.44	0.727725	0.72752	0.688813	0.690798	0.66616	0.681877		1220	6000	16000	12000	7000	12000	5000	15000	5000	15000	839000	924000	1220	4000	5000	3000	3000	5000	2000	1000	2000	2000	839000	924000
2.442	0.727724	0.727519	0.688812	0.690797	0.66615	0.681881		1221	10000	10000	14000	12000	12000	5000	8000	12000	13000	864000	902000	1221	1000	2000	3000	6000	5000	2000	2000	2000	6000	864000	902000
2.444	0.727722	0.727518	0.688811	0.690797	0.666142	0.681888		1222	7000	11000	11000	11000	15000	8000	11000	6000	9000	882000	959000	1222	4000	0	5000	1000	0	1000	5000	3000	1000	882000	959000
2.446	0.727721	0.727517	0.68881	0.690796	0.666143	0.681892		1223	18000	16000	10000	6000	14000	5000	8000	14000	11000	858000	905000	1223	2000	4000	3000	0	3000	6000	2000	4000	1000	858000	905000
2.448	0.72772	0.727516	0.688809	0.690796	0.666142	0.681902		1224	11000	9000	7000	15000	15000	5000	6000	8000	7000	913000	964000	1224	2000	3000	1000	3000	1000	1000	3000	4000	2000	913000	964000
2.45	0.727718	0.727515	0.688808	0.690795	0.666131	0.681909		1225	14000	10000	14000	7000	8000	12000	6000	12000	9000	864000	939000	1225	2000	2000	4000	2000	4000	5000	0	2000	3000	864000	939000
2.452	0.727717	0.727514	0.688807	0.690795	0.666159	0.681896		1226	9000	10000	14000	13000	11000	15000	12000	10000	5000	826000	952000	1226	7000	1000	4000	1000	2000	4000	2000	2000	3000	826000	952000
2.454	0.727716	0.727513	0.688806	0.690794	0.666159	0.681872		1227	10000	12000	15000	11000	7000	13000	3000	7000	9000	858000	913000	1227	3000	2000	0	2000	4000	1000	4000	5000	4000	858000	913000
2.456	0.727714	0.727512	0.688805	0.690793	0.666177	0.681853		1228	15000	9000	11000	12000	10000	8000	14000	10000	13000	861000	930000	1228	1000	3000	1000	6000	2000	5000	4000	4000	2000	861000	930000
2.458	0.727713	0.727511	0.688804	0.690793	0.666165	0.681872		1229	13000	16000	8000	15000	11000	11000	5000	12000	7000	924000	911000	1229	3000	3000	2000	0	5000	6000	3000	5000	0	924000	911000
2.46	0.727712	0.72751	0.688803	0.690792	0.666155	0.681872		1230	14000	9000	10000	13000	10000	11000	4000	8000	8000	872000	955000	1230	1000	6000	3000	5000	4000	4000	3000	3000	2000	872000	955000
2.462	0.72771	0.72751	0.688802	0.690792	0.666146	0.681873		1231	15000	11000	12000	10000	7000	12000	13000	10000	12000	883000	986000	1231	3000	1000	2000	2000	2000	1000	4000	8000	1000	883000	986000
2.464	0.727709	0.727509	0.688801	0.690791	0.666163	0.68185		1232	15000	10000	12000	10000	14000	12000	10000	10000	10000	874000	937000	1232	0	3000	4000	1000	0	1000	1000	2000	2000	874000	937000
2.466	0.727708	0.727508	0.6888	0.690791	0.666167	0.681869		1233	13000	17000	10000	9000	10000	11000	7000	10000	6000	857000	971000	1233	4000	4000	5000	3000	4000	2000	5000	1000	2000	857000	971000
2.468	0.727706	0.727507	0.688799	0.69079	0.666181	0.681868		1234	9000	11000	9000	13000	13000	12000	10000	9000	4000	921000	967000	1234	2000	4000	1000	3000	4000	4000	2000	1000	6000	921000	967000
2.47	0.727705	0.727506	0.688798	0.69079	0.666183	0.681872		1235	11000	11000	10000	14000	7000	13000	5000	20000	8000	840000	978000	1235	8000	1000	5000	1000	1000	3000	4000	4000	9000	840000	978000
2.472	0.727704	0.727505	0.688797	0.690789	0.666155	0.681882		1236	14000	14000	19000	12000	16000	5000	12000	13000	9000	925000	937000	1236	1000	6000	0	3000	1000	4000	2000	2000	2000	925000	937000
2.474	0.727702	0.727504	0.688796	0.690789	0.666148	0.681896		1237	10000	14000	11000	12000	9000	10000	16000	3000	4000	850000	898000	1237	1000	1000	4000	5000	1000	3000	1000	2000	0	850000	898000
2.476	0.727701	0.727503	0.688795	0.690788	0.666173	0.681899		1238	16000	17000	12000	9000	13000	17000	4000	7000	5000	870000	906000	1238	4000	0	2000	3000	3000	1000	1000	5000	4000	870000	906000
2.478	0.7277	0.727502	0.688794	0.690788	0.666191	0.681883		1239	15000	21000	12000	12000	13000	10000	10000	11000	3000	884000	922000	1239	2000	1000	4000	1000	2000	4000	2000	6000	7000	884000	922000
2.48	0.727698	0.727501	0.688793	0.690787	0.666224	0.681882		1240	15000	9000	8000	9000	11000	8000	20000	8000	7000	859000	963000	1240	1000	4000	2000	3000	3000	1000	2000	2000	4000	859000	963000
2.482	0.727697	0.7275	0.688792	0.690787	0.666191	0.681879		1241	10000	17000	8000	8000	10000	7000	8000	5000	16000	835000	956000	1241	0	2000	1000	1000	1000	0	6000	1000	2000	835000	956000
2.484	0.727696	0.727499	0.688791	0.690786	0.666177	0.681894		1242	16000	16000	10000	10000	5000	7000	10000	7000	8000	902000	962000	1242	3000	4000	5000	0	4000	5000	1000	5000	2000	902000	962000
2.486	0.727694	0.727498	0.68879	0.690786	0.666142	0.681903		1243	11000	12000	12000	11000	10000	9000	6000	10000	7000	902000	916000	1243	3000	1000	3000	5000	4000	4000	5000	4000	3000	902000	916000
2.488	0.727693	0.727497	0.688789	0.690785	0.66613	0.681912		1244	16000	19000	12000	18000	12000	11000	6000	7000	12000	857000	929000	1244	5000	3000	3000	4000	5000	1000	1000	2000	3000	857000	929000
2.49	0.727692	0.727496	0.688788	0.690785	0.666165	0.681922		1245	14000	13000	15000	11000	13000	16000	6000	16000	17000	821000	956000	1245	3000	2000	0	3000	2000	2000	4000	1000	1000	821000	956000
2.492	0.72769	0.727496	0.688787	0.690784	0.666161	0.68193		1246	6000	11000	13000	15000	7000	10000	12000	10000	12000	860000	934000	1246	4000	2000	2000	4000	4000	4000	1000	0	4000	860000	934000
2.494	0.727689	0.727495	0.688786	0.690784	0.666139	0.681941		1247	17000	14000	15000	8000	6000	8000	7000	10000	7000	895000	988000	1247	1000	2000	1000	3000	4000	7000	0	1000	3000	895000	988000
2.496	0.727688	0.727494	0.688785	0.690783	0.666133	0.681933		1248	10000	6000	8000	12000	7000	7000	10000	11000	10000	933000	991000	1248	1000	2000	5000	4000	3000	4000	5000	5000	7000	933000	991000
2.498	0.727686	0.727493	0.688784	0.690782	0.666093	0.681955		1249	16000	12000	4000	11000	8000	12000	8000	7000	8000	890000	978000	1249	4000	1000	1000	5000	4000	1000	1000	2000	4000	890000	978000
2.5	0.727685	0.727492	0.688783	0.690782	0.666098	0.681965		1250	12000	8000	9000	13000	11000	6000	12000	12000	8000	900000	953000	1250	7000	1000	3000	2000	2000	2000	1000	3000	2000	900000	953000
2.502	0.727684	0.727491	0.688782	0.690781	0.666106	0.681971		1251	11000	10000	9000	17000	11000	10000	8000	11000	8000	922000	969000	1251	2000	3000	3000	2000	6000	3000	1000	2000	2000	922000	969000
2.504	0.727683	0.72749	0.688781	0.690781	0.666086	0.681954		1252	9000	18000	7000	10000	18000	8000	5000	9000	13000	935000	988000	1252	3000	5000	8000	3000	4000	2000	2000	2000	2000	935000	988000
2.506	0.727681	0.727489	0.68878	0.69078	0.666073	0.681959		1253	18000	11000	12000	12000	13000	10000	16000	11000	11000	875000	972000	1253	4000	3000	2000	0	1000	4000	3000	5000	4000	875000	972000
2.508	0.72768	0.727488	0.688779	0.69078	0.666073	0.681949		1254	17000	11000	13000	8000	11000	10000	13000	11000	9000	878000	990000	1254	3000	2000	4000	1000	3000	2000	1000	4000	0	878000	990000
2.51	0.727679	0.727487	0.688778	0.690779	0.666041	0.681968		1255	20000	11000	11000	13000	13000	14000	7000	9000	11000	891000	1040000	1255	1000	1000	2000	3000	6000	3000	3000	1000	4000	891000	1040000
2.512	0.727677	0.727486	0.688777	0.690779	0.666051	0.682001		1256	16000	12000	12000	9000	15000	14000	4000	13000	10000	925000	926000	1256	4000	2000	0	4000	1000	2000	1000	4000	5000	925000	926000
2.514	0.727676	0.727485	0.688776	0.690778	0.666039	0.681998		1257	21000	13000	12000	9000	8000	8000	9000	8000	15000	920000	980000	1257	4000	1000	3000	1000	6000	2000	3000	0	2000	920000	980000
2.516	0.727675	0.727484	0.688775	0.690778	0.66603	0.682003		1258	15000	16000	12000	10000	18000	7000	11000	11000	9000	875000	942000	1258	7000	3000	0	1000	2000	4000	2000	2000	2000	875000	942000
2.518	0.727673	0.727483	0.688774	0.690777	0.666003	0.681995		1259	17000	22000	9000	9000	8000	10000	2000	15000	14000	910000	875000	1259	1000	3000	1000	3000	2000	2000	3000	0	0	910000	875000
2.52	0.727672	0.727483	0.688773	0.690777	0.66599	0.681991		1260	14000	15000	16000	16000	10000	9000	10000	9000	6000	908000	923000	1260	5000	0	2000	3000	0	2000	4000	2000	3000	908000	923000
2.522	0.727671	0.727482	0.688772	0.690776	0.665993	0.681989		1261	18000	11000	12000	18000	10000	13000	10000	12000	11000	825000	905000	1261	3000	1000	2000	2000	4000	1000	8000	4000	3000	825000	905000
2.524	0.727669	0.727481	0.688771	0.690776	0.665996	0.681982		1262	12000	13000	15000	11000	12000	12000	7000	5000	4000	884000	957000	1262	6000	5000	2000	4000	4000	6000	4000	6000	1000	884000	957000
2.526	0.727668	0.72748	0.68877	0.690775	0.665985	0.681993		1263	9000	14000	10000	11000	9000	13000	13000	14000	10000	884000	930000	1263	2000	3000	1000	1000	7000	4000	3000	2000	4000	884000	930000
2.528	0.727667	0.727479	0.688769	0.690775	0.66593	0.681981		1264	10000	9000	8000	8000	11000	13000	13000	5000	7000	878000	905000	1264	7000	9000	3000	3000	3000	0	4000	2000	2000	878000	905000
2.53	0.727665	0.727478	0.688768	0.690774	0.665955	0.681941		1265	4000	13000	13000	9000	11000	14000	12000	14000	8000	837000	934000	1265	6000	5000	4000	3000	3000	2000	2000	2000	5000	837000	934000
2.532	0.727664	0.727477	0.688767	0.690774	0.66595	0.681966		1266	10000	12000	10000	8000	14000	7000	6000	11000	12000	873000	886000	1266	6000	4000	7000	2000	4000	1000	3000	2000	0	873000	886000
2.534	0.727663	0.727476	0.688766	0.690773	0.665963	0.681971		1267	11000	18000	14000	11000	21000	12000	8000	10000	8000	933000	912000	1267	3000	2000	3000	3000	1000	7000	1000	1000	5000	933000	912000
2.536	0.727661	0.727475	0.688764	0.690772	0.665936	0.681968		1268	11000	15000	14000	13000	16000	8000	11000	5000	8000	919000	970000	1268	2000	4000	0	1000	0	7000	5000	2000	3000	919000	970000
2.538	0.72766	0.727474	0.688763	0.690772	0.665935	0.681959		1269	11000	15000	9000	7000	11000	17000	15000	10000	6000	893000	914000	1269	1000	5000	3000	2000	2000	1000	3000	1000	6000	893000	914000
2.54	0.727659	0.727473	0.688762	0.690771	0.665954	0.681928		1270	13000	17000	15000	11000	10000	9000	12000	7000	6000	873000	913000	1270	3000	6000	2000	2000	2000	2000	1000	3000	2000	873000	913000
2.542	0.727657	0.727472	0.688761	0.690771	0.665952	0.681918		1271	5000	8000	13000	8000	7000	15000	5000	8000	15000	883000	898000	1271	1000	3000	2000	2000	3000	4000	2000	0	3000	883000	898000
2.544	0.727656	0.727471	0.68876	0.69077	0.66595	0.681949		1272	9000	12000	12000	5000	18000	1000	7000	16000	8000	957000	905000	1272	3000	2000	4000	5000	3000	2000	2000	1000	3000	957000	905000
2.546	0.727655	0.72747	0.688759	0.69077	0.665966	0.68197		1273	19000	15000	10000	13000	7000	12000	13000	7000	6000	867000	989000	1273	4000	2000	5000	2000	3000	4000	2000	2000	1000	867000	989000
2.548	0.727653	0.72747	0.688758	0.690769	0.665979	0.681975		1274	10000	8000	7000	12000	11000	6000	5000	15000	11000	939000	956000	1274	3000	7000	3000	4000	2000	3000	4000	5000	6000	939000	956000
2.55	0.727652	0.727469	0.688757	0.690769	0.665979	0.681973		1275	7000	10000	13000	7000	8000	9000	9000	11000	8000	891000	929000	1275	1000	2000	0	2000	4000	2000	3000	3000	6000	891000	929000
2.552	0.727651	0.727468	0.688756	0.690768	0.66599	0.681991		1276	14000	12000	15000	10000	16000	12000	6000	13000	12000	862000	924000	1276	1000	4000	1000	1000	0	4000	4000	2000	1000	862000	924000
2.554	0.72765	0.727467	0.688755	0.690768	0.665968	0.681988		1277	12000	15000	10000	12000	7000	17000	7000	14000	16000	881000	1000000	1277	7000	1000	6000	1000	3000	2000	3000	2000	5000	881000	1000000
2.556	0.727648	0.727466	0.688754	0.690767	0.665961	0.682017		1278	16000	9000	13000	5000	6000	12000	11000	12000	12000	880000	982000	1278	1000	5000	2000	2000	0	2000	4000	3000	1000	880000	982000
2.558	0.727647	0.727465	0.688753	0.690767	0.665953	0.682018		1279	8000	9000	6000	14000	10000	10000	8000	12000	13000	899000	913000	1279	4000	1000	4000	2000	2000	2000	1000	3000	3000	899000	913000
2.56	0.727646	0.727464	0.688752	0.690766	0.665953	0.682011		1280	14000	15000	9000	11000	12000	10000	12000	2000	9000	891000	972000	1280	4000	2000	2000	4000	0	2000	2000	3000	1000	891000	972000
2.562	0.727644	0.727463	0.688751	0.690766	0.665934	0.68202		1281	14000	16000	17000	18000	11000	13000	10000	10000	10000	886000	962000	1281	0	1000	0	4000	4000	1000	3000	1000	1000	886000	962000
2.564	0.727643	0.727462	0.68875	0.690765	0.66594	0.682049		1282	14000	7000	17000	10000	16000	14000	7000	11000	6000	909000	981000	1282	2000	1000	3000	1000	5000	6000	1000	1000	4000	909000	981000
2.566	0.727642	0.727461	0.688749	0.690765	0.66595	0.682019		1283	8000	8000	10000	15000	9000	13000	12000	5000	10000	872000	951000	1283	5000	3000	4000	3000	4000	3000	3000	4000	5000	872000	951000
2.568	0.72764	0.72746	0.688748	0.690764	0.665955	0.682026		1284	9000	10000	8000	17000	14000	11000	12000	11000	13000	867000	902000	1284	2000	4000	2000	4000	2000	6000	3000	2000	2000	867000	902000
2.57	0.727639	0.727459	0.688747	0.690764	0.665955	0.682024		1285	10000	14000	10000	10000	8000	12000	8000	10000	13000	866000	896000	1285	1000	1000	3000	3000	3000	1000	1000	3000	3000	866000	896000
2.572	0.727638	0.727458	0.688746	0.690763	0.665958	0.68202		1286	9000	11000	12000	14000	11000	8000	10000	9000	11000	834000	889000	1286	2000	4000	2000	6000	7000	4000	3000	5000	7000	834000	889000
2.574	0.727636	0.727457	0.688745	0.690763	0.665963	0.682017		1287	12000	13000	11000	10000	12000	10000	5000	11000	14000	939000	936000	1287	6000	1000	4000	8000	1000	3000	1000	6000	2000	939000	936000
2.576	0.727635	0.727457	0.688744	0.690762	0.665938	0.682013		1288	20000	9000	15000	12000	13000	7000	12000	12000	6000	872000	963000	1288	1000	2000	4000	3000	4000	4000	2000	2000	3000	872000	963000
2.578	0.727634	0.727456	0.688743	0.690761	0.665966	0.682004		1289	17000	14000	16000	13000	7000	10000	8000	10000	10000	941000	940000	1289	3000	4000	8000	3000	1000	5000	2000	3000	3000	941000	940000
2.58	0.727632	0.727455	0.688742	0.690761	0.66596	0.681985		1290	12000	16000	5000	14000	8000	10000	6000	8000	9000	882000	984000	1290	3000	1000	5000	3000	2000	3000	1000	2000	2000	882000	984000
2.582	0.727631	0.727454	0.688741	0.69076	0.665968	0.681975		1291	6000	18000	16000	5000	7000	5000	14000	8000	11000	909000	965000	1291	2000	4000	3000	2000	7000	3000	3000	4000	1000	909000	965000
2.584	0.72763	0.727453	0.68874	0.69076	0.66597	0.681979		1292	6000	10000	15000	6000	10000	12000	7000	13000	8000	857000	970000	1292	0	3000	2000	2000	2000	3000	1000	4000	2000	857000	970000
2.586	0.727628	0.727452	0.688739	0.690759	0.665982	0.681987		1293	10000	7000	9000	8000	8000	5000	7000	6000	15000	867000	911000	1293	3000	1000	2000	5000	1000	1000	1000	2000	2000	867000	911000
2.588	0.727627	0.727451	0.688738	0.690759	0.665965	0.681977		1294	11000	12000	13000	11000	11000	10000	11000	11000	10000	842000	944000	1294	2000	3000	1000	6000	4000	1000	0	3000	3000	842000	944000
2.59	0.727626	0.72745	0.688737	0.690758	0.665984	0.681992		1295	16000	13000	12000	9000	8000	8000	8000	13000	4000	860000	1000000	1295	1000	5000	5000	5000	2000	4000	2000	1000	1000	860000	1000000
2.592	0.727625	0.727449	0.688736	0.690758	0.665982	0.681987		1296	9000	15000	19000	7000	9000	8000	10000	9000	7000	862000	960000	1296	4000	2000	2000	4000	2000	2000	2000	3000	1000	862000	960000
2.594	0.727623	0.727448	0.688735	0.690757	0.665952	0.682		1297	10000	11000	7000	12000	10000	12000	21000	2000	7000	889000	922000	1297	3000	1000	2000	2000	3000	4000	2000	5000	5000	889000	922000
2.596	0.727622	0.727447	0.688734	0.690757	0.665993	0.682004		1298	12000	17000	11000	9000	11000	4000	7000	19000	9000	871000	958000	1298	2000	2000	0	0	4000	1000	2000	1000	4000	871000	958000
2.598	0.727621	0.727446	0.688733	0.690756	0.666	0.682027		1299	12000	14000	8000	21000	13000	12000	10000	10000	6000	960000	933000	1299	3000	1000	5000	4000	4000	2000	3000	1000	0	960000	933000
2.6	0.727619	0.727445	0.688732	0.690756	0.66601	0.682009		1300	16000	9000	11000	18000	17000	13000	15000	13000	14000	963000	922000	1300	1000	2000	1000	0	0	6000	5000	3000	4000	963000	922000
2.602	0.727618	0.727445	0.688731	0.690755	0.665979	0.682014		1301	12000	15000	11000	11000	17000	12000	11000	11000	10000	927000	994000	1301	2000	0	0	2000	3000	2000	3000	0	2000	927000	994000
2.604	0.727617	0.727444	0.68873	0.690755	0.665941	0.682013		1302	11000	10000	11000	11000	10000	16000	5000	11000	10000	933000	997000	1302	2000	5000	2000	3000	2000	9000	5000	0	3000	933000	997000
2.606	0.727615	0.727443	0.688729	0.690754	0.665954	0.682018		1303	13000	16000	14000	10000	5000	5000	14000	9000	9000	842000	958000	1303	2000	2000	1000	3000	1000	3000	2000	4000	5000	842000	958000
2.608	0.727614	0.727442	0.688728	0.690754	0.665973	0.682007		1304	14000	13000	16000	16000	11000	9000	13000	2000	13000	837000	1000000	1304	1000	3000	1000	1000	3000	2000	1000	2000	5000	837000	1000000
2.61	0.727613	0.727441	0.688727	0.690753	0.665976	0.681991		1305	11000	10000	9000	10000	10000	11000	7000	8000	12000	848000	1010000	1305	6000	3000	3000	1000	4000	1000	0	1000	4000	848000	1010000
2.612	0.727611	0.72744	0.688726	0.690753	0.665998	0.682003		1306	12000	9000	14000	13000	15000	8000	10000	12000	8000	871000	1040000	1306	2000	1000	4000	4000	1000	1000	1000	1000	1000	871000	1040000
2.614	0.72761	0.727439	0.688725	0.690752	0.666005	0.682004		1307	14000	22000	13000	19000	8000	10000	11000	9000	5000	850000	1120000	1307	1000	1000	2000	0	2000	2000	2000	3000	1000	850000	1120000
2.616	0.727609	0.727438	0.688724	0.690752	0.665992	0.682045		1308	9000	17000	13000	12000	14000	7000	11000	4000	6000	881000	1070000	1308	4000	2000	2000	2000	6000	1000	1000	5000	3000	881000	1070000
2.618	0.727607	0.727437	0.688723	0.690751	0.665985	0.682059		1309	9000	14000	7000	9000	7000	9000	14000	9000	11000	851000	1140000	1309	1000	4000	4000	3000	3000	6000	3000	4000	2000	851000	1140000
2.62	0.727606	0.727436	0.688722	0.69075	0.665979	0.682072		1310	10000	10000	11000	10000	16000	11000	11000	7000	12000	863000	1130000	1310	2000	1000	5000	5000	1000	4000	2000	3000	4000	863000	1130000
2.622	0.727605	0.727435	0.688721	0.69075	0.665988	0.682053		1311	11000	10000	13000	11000	10000	11000	2000	10000	13000	868000	1180000	1311	4000	6000	2000	2000	3000	4000	3000	1000	1000	868000	1180000
2.624	0.727603	0.727434	0.68872	0.690749	0.665982	0.682049		1312	10000	11000	12000	11000	19000	11000	4000	3000	7000	845000	1090000	1312	2000	6000	1000	0	4000	2000	2000	3000	0	845000	1090000
2.626	0.727602	0.727433	0.688719	0.690749	0.666	0.682032		1313	13000	13000	17000	10000	8000	11000	9000	14000	11000	836000	1090000	1313	3000	3000	1000	6000	5000	4000	5000	1000	2000	836000	1090000
2.628	0.727601	0.727433	0.688718	0.690748	0.666001	0.682041		1314	14000	5000	11000	16000	8000	9000	10000	13000	9000	903000	1170000	1314	2000	3000	5000	2000	2000	4000	4000	1000	2000	903000	1170000
2.63	0.7276	0.727432	0.688717	0.690748	0.666022	0.682059		1315	10000	13000	14000	7000	8000	7000	5000	9000	10000	902000	1160000	1315	4000	3000	5000	1000	1000	4000	2000	2000	3000	902000	1160000
2.632	0.727598	0.727431	0.688716	0.690747	0.666016	0.682049		1316	5000	12000	15000	19000	10000	7000	9000	15000	13000	933000	1190000	1316	4000	5000	1000	7000	1000	5000	2000	5000	5000	933000	1190000
2.634	0.727597	0.72743	0.688715	0.690747	0.666029	0.682069		1317	14000	20000	20000	10000	12000	13000	7000	11000	9000	899000	1200000	1317	2000	4000	1000	1000	2000	7000	3000	2000	5000	899000	1200000
2.636	0.727596	0.727429	0.688714	0.690746	0.666044	0.682066		1318	16000	11000	10000	4000	7000	7000	6000	11000	8000	865000	1230000	1318	4000	5000	4000	2000	5000	5000	4000	1000	1000	865000	1230000
2.638	0.727594	0.727428	0.688713	0.690746	0.666031	0.682018		1319	22000	12000	9000	10000	12000	9000	9000	6000	8000	852000	1230000	1319	3000	4000	3000	4000	6000	1000	6000	3000	4000	852000	1230000
2.64	0.727593	0.727427	0.688712	0.690745	0.666022	0.68203		1320	3000	10000	9000	14000	5000	11000	7000	4000	15000	902000	1250000	1320	5000	2000	4000	4000	0	4000	2000	4000	1000	902000	1250000
2.642	0.727592	0.727426	0.688711	0.690745	0.666017	0.682028		1321	10000	11000	14000	9000	8000	10000	6000	9000	13000	877000	1260000	1321	0	1000	3000	3000	1000	4000	3000	3000	4000	877000	1260000
2.644	0.72759	0.727425	0.68871	0.690744	0.666018	0.682039		1322	13000	13000	18000	9000	10000	10000	12000	13000	5000	896000	1230000	1322	2000	1000	2000	0	1000	5000	2000	4000	4000	896000	1230000
2.646	0.727589	0.727424	0.688709	0.690744	0.666027	0.682042		1323	10000	14000	13000	12000	9000	9000	11000	9000	13000	855000	1180000	1323	1000	2000	7000	2000	3000	3000	0	1000	4000	855000	1180000
2.648	0.727588	0.727423	0.688708	0.690743	0.666041	0.682046		1324	14000	13000	13000	11000	13000	6000	10000	9000	7000	867000	1210000	1324	5000	4000	4000	4000	4000	0	0	3000	1000	867000	1210000
2.65	0.727586	0.727422	0.688707	0.690743	0.666067	0.682033		1325	14000	9000	12000	3000	7000	6000	9000	7000	10000	863000	1230000	1325	3000	3000	0	1000	3000	3000	7000	4000	1000	863000	1230000
2.652	0.727585	0.727421	0.688706	0.690742	0.666045	0.682032		1326	10000	14000	15000	13000	7000	12000	9000	9000	9000	845000	1250000	1326	0	1000	5000	4000	3000	3000	2000	1000	2000	845000	1250000
2.654	0.727584	0.727421	0.688705	0.690742	0.66604	0.682042		1327	16000	14000	14000	6000	8000	8000	12000	6000	3000	865000	1260000	1327	5000	3000	3000	1000	1000	1000	7000	1000	4000	865000	1260000
2.656	0.727583	0.72742	0.688704	0.690741	0.666047	0.682065		1328	8000	9000	13000	9000	9000	9000	9000	8000	7000	863000	1180000	1328	1000	2000	2000	2000	4000	3000	1000	2000	2000	863000	1180000
2.658	0.727581	0.727419	0.688703	0.690741	0.666069	0.682072		1329	10000	8000	12000	11000	6000	14000	12000	4000	7000	928000	1290000	1329	5000	2000	4000	5000	1000	6000	0	3000	3000	928000	1290000
2.66	0.72758	0.727418	0.688702	0.69074	0.666056	0.682103		1330	10000	12000	7000	14000	8000	16000	9000	7000	8000	890000	1130000	1330	4000	3000	0	2000	2000	1000	4000	7000	3000	890000	1130000
2.662	0.727579	0.727417	0.688701	0.69074	0.666047	0.682137		1331	7000	17000	11000	13000	8000	5000	12000	7000	6000	851000	1270000	1331	6000	3000	1000	0	5000	3000	2000	2000	1000	851000	1270000
2.664	0.727577	0.727416	0.6887	0.690739	0.666027	0.68214		1332	12000	11000	12000	10000	7000	13000	12000	10000	13000	854000	1310000	1332	2000	1000	1000	4000	1000	1000	1000	1000	0	854000	1310000
2.666	0.727576	0.727415	0.688699	0.690738	0.666034	0.682133		1333	17000	13000	8000	7000	9000	9000	6000	11000	13000	847000	1240000	1333	4000	3000	2000	1000	1000	0	5000	1000	3000	847000	1240000
2.668	0.727575	0.727414	0.688698	0.690738	0.666028	0.682133		1334	12000	6000	13000	7000	8000	12000	9000	10000	11000	906000	1180000	1334	2000	1000	4000	1000	2000	4000	2000	3000	1000	906000	1180000
2.67	0.727573	0.727413	0.688697	0.690737	0.666027	0.682112		1335	9000	6000	12000	14000	11000	4000	8000	6000	11000	895000	1340000	1335	2000	3000	9000	2000	3000	2000	3000	2000	4000	895000	1340000
2.672	0.727572	0.727412	0.688696	0.690737	0.666008	0.682117		1336	16000	10000	14000	14000	10000	9000	14000	14000	9000	868000	1250000	1336	3000	5000	0	1000	5000	5000	3000	2000	2000	868000	1250000
2.674	0.727571	0.727411	0.688695	0.690736	0.666	0.682115		1337	15000	9000	8000	7000	11000	13000	8000	14000	13000	922000	1290000	1337	1000	2000	1000	1000	0	3000	2000	6000	1000	922000	1290000
2.676	0.727569	0.72741	0.688694	0.690736	0.666027	0.682139		1338	9000	10000	9000	14000	16000	10000	12000	18000	6000	871000	1300000	1338	8000	2000	4000	1000	3000	4000	4000	6000	2000	871000	1300000
2.678	0.727568	0.727409	0.688693	0.690735	0.666032	0.682137		1339	15000	10000	10000	12000	16000	5000	16000	13000	7000	871000	1380000	1339	4000	1000	3000	1000	0	5000	2000	3000	2000	871000	1380000
2.68	0.727567	0.727409	0.688692	0.690735	0.666032	0.682141		1340	18000	7000	10000	13000	13000	14000	8000	11000	15000	866000	1320000	1340	3000	4000	3000	1000	0	5000	1000	3000	3000	866000	1320000
2.682	0.727566	0.727408	0.688691	0.690734	0.666031	0.682136		1341	15000	16000	7000	17000	9000	7000	6000	8000	10000	890000	1240000	1341	4000	4000	3000	5000	3000	5000	1000	1000	1000	890000	1240000
2.684	0.727564	0.727407	0.68869	0.690734	0.666023	0.68213		1342	11000	10000	20000	2000	9000	14000	11000	8000	13000	859000	1280000	1342	1000	2000	1000	2000	4000	5000	4000	3000	1000	859000	1280000
2.686	0.727563	0.727406	0.688689	0.690733	0.666011	0.682152		1343	15000	13000	10000	12000	9000	8000	12000	13000	6000	855000	1320000	1343	6000	3000	5000	3000	1000	2000	7000	5000	2000	855000	1320000
2.688	0.727562	0.727405	0.688688	0.690733	0.666011	0.682137		1344	6000	16000	10000	7000	10000	12000	9000	11000	11000	865000	1260000	1344	4000	3000	2000	5000	1000	0	1000	0	2000	865000	1260000
2.69	0.72756	0.727404	0.688687	0.690732	0.666028	0.682166		1345	12000	11000	17000	10000	4000	7000	12000	15000	19000	904000	1260000	1345	2000	3000	5000	5000	5000	1000	3000	4000	2000	904000	1260000
2.692	0.727559	0.727403	0.688686	0.690732	0.666041	0.682171		1346	14000	15000	16000	10000	10000	19000	8000	10000	7000	900000	1250000	1346	1000	1000	0	4000	5000	1000	6000	2000	6000	900000	1250000
2.694	0.727558	0.727402	0.688685	0.690731	0.666059	0.682159		1347	12000	14000	16000	7000	11000	15000	11000	14000	7000	900000	1310000	1347	0	3000	0	2000	0	5000	2000	2000	3000	900000	1310000
2.696	0.727556	0.727401	0.688684	0.690731	0.666087	0.682131		1348	8000	10000	8000	10000	12000	8000	13000	11000	11000	909000	1250000	1348	3000	5000	5000	4000	3000	1000	4000	1000	2000	909000	1250000
2.698	0.727555	0.7274	0.688683	0.69073	0.666101	0.682127		1349	11000	13000	22000	8000	4000	18000	13000	15000	10000	901000	1300000	1349	2000	5000	4000	3000	1000	2000	4000	4000	3000	901000	1300000
2.7	0.727554	0.727399	0.688682	0.69073	0.666089	0.682099		1350	17000	5000	19000	10000	7000	8000	10000	5000	7000	873000	1300000	1350	3000	6000	3000	3000	5000	8000	3000	1000	2000	873000	1300000
2.702	0.727552	0.727398	0.688681	0.690729	0.666073	0.682101		1351	13000	13000	12000	13000	16000	12000	12000	10000	8000	849000	1280000	1351	4000	4000	5000	4000	4000	1000	5000	6000	2000	849000	1280000
2.704	0.727551	0.727398	0.68868	0.690729	0.666045	0.682123		1352	18000	13000	13000	13000	7000	10000	10000	8000	10000	862000	1310000	1352	1000	3000	2000	5000	5000	3000	2000	1000	3000	862000	1310000
2.706	0.72755	0.727397	0.688679	0.690728	0.666025	0.682114		1353	12000	10000	9000	22000	7000	12000	5000	4000	8000	907000	1310000	1353	3000	3000	4000	1000	3000	1000	1000	6000	1000	907000	1310000
2.708	0.727549	0.727396	0.688678	0.690728	0.666032	0.682112		1354	12000	7000	12000	12000	15000	10000	13000	8000	11000	835000	1340000	1354	4000	3000	7000	3000	2000	1000	4000	0	2000	835000	1340000
2.71	0.727547	0.727395	0.688677	0.690727	0.666003	0.682122		1355	11000	9000	8000	11000	7000	16000	11000	9000	10000	929000	1310000	1355	1000	2000	1000	1000	3000	0	1000	4000	3000	929000	1310000
2.712	0.727546	0.727394	0.688676	0.690726	0.665992	0.682114		1356	10000	13000	12000	6000	4000	8000	9000	8000	9000	841000	1370000	1356	3000	3000	5000	4000	3000	2000	3000	2000	3000	841000	1370000
2.714	0.727545	0.727393	0.688675	0.690726	0.665996	0.682107		1357	11000	8000	9000	19000	7000	13000	9000	12000	13000	858000	1340000	1357	5000	1000	4000	4000	5000	3000	2000	3000	3000	858000	1340000
2.716	0.727543	0.727392	0.688674	0.690725	0.666009	0.682084		1358	10000	18000	13000	11000	10000	14000	11000	8000	10000	913000	1260000	1358	2000	3000	3000	3000	1000	5000	4000	3000	2000	913000	1260000
2.718	0.727542	0.727391	0.688673	0.690725	0.666009	0.68207		1359	16000	10000	11000	7000	11000	10000	9000	11000	3000	907000	1260000	1359	3000	4000	2000	0	5000	0	5000	4000	2000	907000	1260000
2.72	0.727541	0.72739	0.688672	0.690724	0.666	0.682078		1360	18000	8000	5000	14000	12000	12000	7000	13000	4000	892000	1330000	1360	3000	2000	1000	2000	7000	2000	3000	4000	6000	892000	1330000
2.722	0.727539	0.727389	0.688671	0.690724	0.665996	0.682069		1361	14000	10000	12000	16000	7000	8000	10000	7000	11000	878000	1330000	1361	3000	1000	4000	3000	2000	8000	1000	2000	3000	878000	1330000
2.724	0.727538	0.727388	0.68867	0.690723	0.666011	0.682052		1362	12000	10000	9000	16000	13000	9000	13000	10000	12000	863000	1270000	1362	1000	2000	3000	6000	4000	1000	2000	1000	3000	863000	1270000
2.726	0.727537	0.727387	0.688669	0.690723	0.666022	0.682057		1363	13000	9000	11000	10000	14000	10000	7000	3000	6000	869000	1300000	1363	4000	3000	2000	3000	2000	3000	2000	4000	7000	869000	1300000
2.728	0.727535	0.727387	0.688668	0.690722	0.665983	0.682062		1364	10000	10000	11000	15000	6000	15000	7000	6000	13000	895000	1340000	1364	1000	0	5000	6000	1000	3000	4000	2000	2000	895000	1340000
2.73	0.727534	0.727386	0.688667	0.690722	0.665973	0.682065		1365	11000	9000	10000	13000	10000	13000	9000	9000	15000	881000	1300000	1365	3000	1000	5000	0	4000	4000	1000	2000	4000	881000	1300000
2.732	0.727533	0.727385	0.688666	0.690721	0.665969	0.682066		1366	16000	8000	13000	5000	11000	11000	10000	5000	6000	887000	1290000	1366	4000	2000	0	3000	0	3000	6000	1000	2000	887000	1290000
2.734	0.727532	0.727384	0.688665	0.690721	0.665963	0.68206		1367	13000	21000	8000	14000	9000	7000	11000	14000	9000	904000	1280000	1367	4000	9000	3000	4000	2000	3000	6000	4000	3000	904000	1280000
2.736	0.72753	0.727383	0.688664	0.69072	0.665968	0.682068		1368	12000	11000	12000	9000	12000	11000	16000	12000	8000	941000	1260000	1368	4000	4000	1000	3000	3000	6000	2000	2000	4000	941000	1260000
2.738	0.727529	0.727382	0.688663	0.69072	0.665964	0.682055		1369	17000	15000	10000	16000	8000	6000	13000	12000	6000	974000	1350000	1369	6000	3000	1000	2000	3000	2000	4000	1000	2000	974000	1350000
2.74	0.727528	0.727381	0.688662	0.690719	0.665978	0.682069		1370	7000	8000	10000	7000	18000	11000	8000	11000	10000	1010000	1230000	1370	3000	1000	4000	2000	2000	1000	4000	3000	5000	1010000	1230000
2.742	0.727526	0.72738	0.688661	0.690719	0.665984	0.682089		1371	15000	9000	7000	10000	12000	7000	9000	6000	13000	1010000	1330000	1371	4000	3000	4000	2000	1000	5000	9000	3000	0	1010000	1330000
2.744	0.727525	0.727379	0.68866	0.690718	0.665967	0.682083		1372	10000	13000	15000	7000	13000	15000	10000	15000	5000	1050000	1290000	1372	3000	6000	4000	0	4000	4000	5000	3000	1000	1050000	1290000
2.746	0.727524	0.727378	0.688659	0.690718	0.665935	0.682085		1373	9000	10000	7000	12000	16000	15000	9000	7000	10000	1150000	1300000	1373	1000	2000	3000	1000	6000	6000	4000	7000	6000	1150000	1300000
2.748	0.727522	0.727377	0.688658	0.690717	0.665928	0.682111		1374	15000	10000	16000	17000	4000	6000	8000	13000	9000	1180000	1280000	1374	2000	2000	3000	2000	2000	7000	6000	2000	3000	1180000	1280000
2.75	0.727521	0.727376	0.688657	0.690717	0.665919	0.682142		1375	10000	17000	14000	16000	10000	5000	10000	14000	7000	1100000	1270000	1375	6000	1000	3000	2000	2000	1000	0	4000	0	1100000	1270000
2.752	0.72752	0.727376	0.688656	0.690716	0.66592	0.682152		1376	12000	17000	11000	9000	6000	11000	13000	8000	11000	1210000	1280000	1376	3000	0	3000	2000	6000	1000	0	4000	0	1210000	1280000
2.754	0.727519	0.727375	0.688655	0.690716	0.66591	0.682161		1377	11000	6000	6000	6000	13000	11000	6000	9000	8000	1190000	1240000	1377	3000	5000	4000	2000	1000	1000	2000	2000	4000	1190000	1240000
2.756	0.727517	0.727374	0.688654	0.690715	0.665913	0.682136		1378	14000	13000	14000	6000	10000	11000	10000	7000	12000	1130000	1260000	1378	1000	2000	4000	3000	1000	2000	4000	4000	3000	1130000	1260000
2.758	0.727516	0.727373	0.688653	0.690714	0.665924	0.68215		1379	13000	12000	14000	10000	17000	10000	6000	10000	10000	1240000	1320000	1379	2000	2000	5000	5000	0	2000	4000	1000	1000	1240000	1320000
2.76	0.727515	0.727372	0.688652	0.690714	0.66591	0.682139		1380	11000	20000	11000	13000	15000	9000	11000	7000	9000	1280000	1310000	1380	4000	3000	5000	1000	1000	5000	8000	4000	6000	1280000	1310000
2.762	0.727513	0.727371	0.688651	0.690713	0.665922	0.682147		1381	10000	8000	14000	7000	13000	12000	15000	9000	3000	1120000	1330000	1381	4000	6000	3000	4000	2000	3000	3000	4000	3000	1120000	1330000
2.764	0.727512	0.72737	0.68865	0.690713	0.665898	0.682148		1382	16000	14000	11000	10000	13000	12000	14000	8000	3000	1190000	1310000	1382	4000	2000	4000	1000	5000	2000	5000	4000	4000	1190000	1310000
2.766	0.727511	0.727369	0.688649	0.690712	0.665886	0.682133		1383	11000	7000	15000	22000	13000	10000	14000	3000	12000	1200000	1070000	1383	1000	3000	3000	4000	4000	2000	1000	3000	0	1200000	1070000
2.768	0.727509	0.727368	0.688648	0.690712	0.665867	0.682127		1384	7000	9000	13000	5000	10000	10000	10000	8000	5000	1190000	989000	1384	7000	2000	2000	0	3000	3000	5000	4000	4000	1190000	989000
2.77	0.727508	0.727367	0.688647	0.690711	0.665873	0.682133		1385	10000	16000	15000	11000	9000	7000	6000	12000	6000	1170000	978000	1385	3000	2000	3000	2000	5000	2000	3000	3000	0	1170000	978000
2.772	0.727507	0.727366	0.688646	0.690711	0.665874	0.682137		1386	8000	12000	15000	7000	5000	11000	5000	14000	13000	1180000	925000	1386	1000	4000	3000	2000	3000	1000	2000	1000	5000	1180000	925000
2.774	0.727506	0.727365	0.688645	0.69071	0.665855	0.682127		1387	14000	9000	11000	12000	12000	12000	12000	12000	6000	1230000	898000	1387	3000	2000	2000	5000	1000	2000	4000	3000	2000	1230000	898000
2.776	0.727504	0.727365	0.688644	0.69071	0.665853	0.682117		1388	21000	3000	10000	13000	13000	15000	9000	8000	9000	1270000	1030000	1388	4000	5000	3000	1000	1000	4000	1000	3000	2000	1270000	1030000
2.778	0.727503	0.727364	0.688643	0.690709	0.665886	0.682125		1389	7000	16000	11000	10000	10000	6000	10000	10000	6000	1300000	1050000	1389	3000	1000	6000	4000	1000	4000	3000	4000	1000	1300000	1050000
2.78	0.727502	0.727363	0.688642	0.690709	0.665884	0.682127		1390	19000	13000	14000	12000	12000	11000	13000	11000	12000	1280000	1010000	1390	3000	3000	7000	1000	6000	5000	2000	6000	2000	1280000	1010000
2.782	0.7275	0.727362	0.688641	0.690708	0.665902	0.682104		1391	8000	10000	9000	11000	15000	12000	6000	8000	8000	1200000	1070000	1391	7000	4000	7000	4000	1000	5000	7000	0	5000	1200000	1070000
2.784	0.727499	0.727361	0.68864	0.690708	0.665876	0.682109		1392	13000	15000	14000	13000	5000	10000	6000	7000	8000	1300000	1120000	1392	2000	3000	1000	5000	2000	0	3000	5000	1000	1300000	1120000
2.786	0.727498	0.72736	0.688639	0.690707	0.665876	0.682115		1393	17000	15000	16000	8000	7000	8000	8000	12000	13000	1210000	1210000	1393	6000	2000	0	3000	3000	3000	3000	4000	5000	1210000	1210000
2.788	0.727496	0.727359	0.688638	0.690707	0.665863	0.682108		1394	8000	17000	14000	4000	11000	11000	4000	12000	8000	1200000	1150000	1394	1000	3000	0	7000	2000	0	1000	4000	3000	1200000	1150000
2.79	0.727495	0.727358	0.688637	0.690706	0.665869	0.68212		1395	13000	12000	16000	9000	9000	14000	8000	10000	12000	1180000	1200000	1395	2000	3000	5000	6000	2000	3000	0	2000	2000	1180000	1200000
2.792	0.727494	0.727357	0.688636	0.690706	0.665857	0.682123		1396	15000	16000	14000	11000	12000	8000	7000	11000	15000	1210000	1140000	1396	2000	5000	3000	1000	3000	3000	1000	1000	1000	1210000	1140000
2.794	0.727493	0.727356	0.688635	0.690705	0.665845	0.682146		1397	13000	13000	11000	14000	11000	6000	12000	6000	13000	1280000	1100000	1397	4000	0	4000	3000	4000	1000	2000	2000	4000	1280000	1100000
2.796	0.727491	0.727355	0.688634	0.690705	0.66585	0.682161		1398	18000	14000	21000	13000	12000	16000	7000	6000	5000	1170000	1110000	1398	5000	3000	3000	3000	4000	4000	0	1000	4000	1170000	1110000
2.798	0.72749	0.727354	0.688633	0.690704	0.665867	0.682166		1399	19000	15000	13000	14000	10000	6000	4000	5000	7000	1260000	1130000	1399	1000	1000	7000	3000	1000	4000	2000	4000	2000	1260000	1130000
2.8	0.727489	0.727354	0.688632	0.690704	0.665878	0.682179		1400	12000	11000	11000	9000	9000	6000	14000	5000	8000	1300000	1100000	1400	5000	4000	4000	3000	1000	3000	3000	10000	6000	1300000	1100000
2.802	0.727487	0.727353	0.688631	0.690703	0.665887	0.682174		1401	19000	15000	12000	15000	11000	9000	10000	7000	5000	1340000	1010000	1401	1000	7000	2000	2000	3000	3000	3000	3000	4000	1340000	1010000
2.804	0.727486	0.727352	0.68863	0.690702	0.66589	0.682178		1402	11000	16000	9000	8000	13000	15000	9000	9000	14000	1290000	1030000	1402	2000	4000	0	4000	1000	0	1000	5000	2000	1290000	1030000
2.806	0.727485	0.727351	0.688629	0.690702	0.665869	0.682191		1403	15000	12000	10000	13000	8000	7000	6000	14000	8000	1260000	1060000	1403	1000	1000	8000	3000	2000	1000	3000	4000	5000	1260000	1060000
2.808	0.727483	0.72735	0.688628	0.690701	0.665862	0.682202		1404	10000	6000	16000	8000	9000	12000	12000	13000	15000	1220000	1070000	1404	1000	1000	5000	5000	7000	1000	2000	2000	1000	1220000	1070000
2.81	0.727482	0.727349	0.688627	0.690701	0.665839	0.682193		1405	13000	16000	16000	5000	7000	9000	13000	8000	10000	1190000	1080000	1405	3000	4000	3000	3000	4000	3000	5000	3000	4000	1190000	1080000
2.812	0.727481	0.727348	0.688626	0.6907	0.66582	0.682188		1406	16000	14000	12000	11000	12000	10000	6000	8000	10000	1300000	1040000	1406	1000	1000	3000	1000	1000	2000	2000	1000	2000	1300000	1040000
2.814	0.72748	0.727347	0.688625	0.6907	0.665809	0.682179		1407	14000	12000	8000	6000	10000	5000	7000	11000	5000	1380000	1040000	1407	5000	5000	1000	6000	2000	3000	3000	9000	9000	1380000	1040000
2.816	0.727478	0.727346	0.688624	0.690699	0.6658	0.682176		1408	10000	6000	14000	11000	15000	10000	11000	2000	20000	1300000	1030000	1408	1000	4000	4000	3000	4000	3000	2000	5000	5000	1300000	1030000
2.818	0.727477	0.727345	0.688623	0.690699	0.665799	0.682175		1409	11000	17000	13000	14000	9000	12000	7000	9000	13000	1370000	1050000	1409	3000	3000	1000	2000	3000	0	4000	5000	3000	1370000	1050000
2.82	0.727476	0.727344	0.688622	0.690698	0.665799	0.68219		1410	14000	18000	13000	17000	10000	11000	12000	15000	3000	1360000	1030000	1410	3000	4000	0	3000	5000	6000	3000	3000	1000	1360000	1030000
2.822	0.727474	0.727344	0.688621	0.690698	0.66581	0.682162		1411	9000	11000	15000	14000	10000	3000	10000	12000	11000	1320000	1060000	1411	1000	5000	1000	3000	3000	3000	2000	1000	3000	1320000	1060000
2.824	0.727473	0.727343	0.68862	0.690697	0.665824	0.682171		1412	13000	13000	14000	9000	10000	8000	10000	5000	11000	1300000	1060000	1412	3000	3000	2000	4000	6000	6000	1000	3000	4000	1300000	1060000
2.826	0.727472	0.727342	0.688619	0.690697	0.665838	0.682171		1413	13000	15000	13000	11000	9000	10000	14000	12000	13000	1290000	1030000	1413	3000	6000	1000	3000	3000	1000	1000	5000	3000	1290000	1030000
2.828	0.727471	0.727341	0.688618	0.690696	0.665825	0.682162		1414	11000	14000	13000	7000	6000	12000	6000	11000	4000	1330000	1060000	1414	2000	2000	3000	3000	5000	3000	2000	1000	3000	1330000	1060000
2.83	0.727469	0.72734	0.688617	0.690696	0.665826	0.682187		1415	13000	13000	14000	14000	7000	14000	13000	10000	10000	1310000	1020000	1415	3000	4000	0	2000	4000	2000	1000	2000	3000	1310000	1020000
2.832	0.727468	0.727339	0.688616	0.690695	0.665806	0.682173		1416	9000	6000	12000	14000	8000	13000	8000	8000	6000	1330000	1060000	1416	4000	2000	2000	6000	4000	2000	3000	3000	2000	1330000	1060000
2.834	0.727467	0.727338	0.688615	0.690695	0.665801	0.682175		1417	17000	9000	10000	14000	8000	8000	10000	5000	9000	1300000	1060000	1417	3000	1000	1000	2000	1000	2000	2000	3000	1000	1300000	1060000
2.836	0.727465	0.727337	0.688614	0.690694	0.665826	0.682187		1418	13000	19000	17000	12000	7000	13000	8000	7000	13000	1260000	1030000	1418	4000	2000	2000	5000	2000	4000	2000	0	1000	1260000	1030000
2.838	0.727464	0.727336	0.688613	0.690694	0.665824	0.682179		1419	10000	11000	21000	8000	7000	16000	11000	9000	4000	1310000	1050000	1419	4000	4000	1000	4000	3000	1000	0	2000	3000	1310000	1050000
2.84	0.727463	0.727335	0.688612	0.690693	0.665823	0.682196		1420	15000	9000	7000	6000	15000	15000	12000	7000	9000	1290000	1080000	1420	3000	1000	2000	2000	6000	3000	6000	2000	4000	1290000	1080000
2.842	0.727461	0.727334	0.688611	0.690693	0.665826	0.682195		1421	9000	15000	10000	11000	14000	13000	11000	10000	13000	1310000	1000000	1421	5000	1000	4000	4000	1000	1000	4000	4000	3000	1310000	1000000
2.844	0.72746	0.727333	0.68861	0.690692	0.66586	0.682164		1422	12000	17000	5000	12000	9000	8000	16000	7000	13000	1340000	1050000	1422	4000	4000	5000	3000	6000	5000	2000	0	4000	1340000	1050000
2.846	0.727459	0.727333	0.688609	0.690692	0.665869	0.682147		1423	14000	15000	16000	9000	6000	11000	6000	8000	10000	1310000	1110000	1423	2000	1000	1000	1000	2000	0	6000	1000	1000	1310000	1110000
2.848	0.727458	0.727332	0.688608	0.690691	0.665872	0.682133		1424	10000	14000	18000	18000	4000	9000	8000	11000	8000	1330000	1050000	1424	4000	2000	3000	7000	7000	3000	3000	4000	2000	1330000	1050000
2.85	0.727456	0.727331	0.688607	0.690691	0.665842	0.682133		1425	5000	16000	14000	11000	9000	11000	8000	9000	5000	1350000	1080000	1425	7000	1000	1000	2000	4000	4000	3000	1000	1000	1350000	1080000
2.852	0.727455	0.72733	0.688606	0.69069	0.665852	0.682133		1426	15000	15000	12000	16000	5000	6000	8000	10000	7000	1250000	1030000	1426	4000	4000	3000	4000	6000	10000	3000	4000	3000	1250000	1030000
2.854	0.727454	0.727329	0.688605	0.690689	0.665848	0.682142		1427	15000	12000	11000	8000	9000	11000	17000	1000	10000	1240000	1050000	1427	3000	3000	2000	1000	2000	4000	1000	4000	3000	1240000	1050000
2.856	0.727452	0.727328	0.688604	0.690689	0.665887	0.682114		1428	9000	7000	11000	9000	13000	13000	8000	8000	12000	1290000	1050000	1428	2000	6000	2000	2000	1000	0	2000	4000	7000	1290000	1050000
2.858	0.727451	0.727327	0.688603	0.690688	0.665858	0.682099		1429	6000	15000	14000	17000	15000	7000	7000	17000	3000	1270000	1050000	1429	6000	5000	4000	4000	0	1000	1000	2000	2000	1270000	1050000
2.86	0.72745	0.727326	0.688602	0.690688	0.665851	0.682106		1430	13000	12000	12000	7000	8000	11000	10000	17000	9000	1300000	1080000	1430	3000	2000	2000	3000	6000	2000	2000	1000	1000	1300000	1080000
2.862	0.727449	0.727325	0.688601	0.690687	0.665858	0.682111		1431	15000	8000	13000	12000	12000	7000	8000	11000	11000	1330000	1100000	1431	3000	3000	3000	1000	3000	5000	4000	1000	5000	1330000	1100000
2.864	0.727447	0.727324	0.6886	0.690687	0.665865	0.682087		1432	15000	16000	10000	9000	10000	13000	9000	12000	5000	1300000	1090000	1432	3000	5000	2000	3000	2000	4000	1000	2000	2000	1300000	1090000
2.866	0.727446	0.727323	0.688599	0.690686	0.665849	0.682086		1433	12000	12000	11000	9000	15000	5000	15000	11000	8000	1270000	1080000	1433	5000	3000	2000	1000	2000	3000	0	5000	1000	1270000	1080000
2.868	0.727445	0.727323	0.688598	0.690686	0.665881	0.682093		1434	12000	17000	14000	6000	14000	8000	7000	4000	7000	1320000	1060000	1434	2000	1000	3000	8000	3000	0	1000	2000	6000	1320000	1060000
2.87	0.727443	0.727322	0.688597	0.690685	0.665889	0.682088		1435	9000	16000	14000	11000	5000	7000	11000	7000	8000	1310000	1040000	1435	6000	2000	2000	2000	3000	1000	2000	5000	2000	1310000	1040000
2.872	0.727442	0.727321	0.688597	0.690685	0.66587	0.68209		1436	11000	16000	9000	9000	11000	8000	9000	9000	11000	1230000	1070000	1436	1000	2000	0	2000	3000	4000	6000	6000	1000	1230000	1070000
2.874	0.727441	0.72732	0.688596	0.690684	0.665855	0.682097		1437	13000	11000	12000	6000	10000	5000	9000	7000	7000	1230000	1050000	1437	3000	4000	3000	1000	2000	0	3000	5000	3000	1230000	1050000
2.876	0.727439	0.727319	0.688595	0.690684	0.665829	0.682085		1438	13000	11000	13000	17000	9000	17000	12000	9000	7000	1310000	1080000	1438	1000	3000	1000	4000	2000	2000	3000	4000	4000	1310000	1080000
2.878	0.727438	0.727318	0.688594	0.690683	0.665809	0.682076		1439	14000	7000	12000	13000	7000	13000	6000	5000	9000	1340000	1070000	1439	2000	3000	8000	2000	3000	4000	7000	3000	2000	1340000	1070000
2.88	0.727437	0.727317	0.688593	0.690683	0.66579	0.682084		1440	18000	8000	10000	10000	13000	10000	13000	11000	8000	1320000	1090000	1440	2000	4000	2000	3000	2000	3000	5000	2000	2000	1320000	1090000
2.882	0.727436	0.727316	0.688592	0.690682	0.665771	0.682067		1441	12000	12000	15000	10000	11000	7000	11000	8000	10000	1340000	1060000	1441	1000	2000	4000	5000	3000	5000	2000	0	2000	1340000	1060000
2.884	0.727434	0.727315	0.688591	0.690682	0.665755	0.68207		1442	17000	16000	7000	6000	14000	19000	11000	9000	6000	1340000	952000	1442	1000	6000	3000	1000	1000	1000	3000	5000	2000	1340000	952000
2.886	0.727433	0.727314	0.68859	0.690681	0.665771	0.682094		1443	13000	10000	9000	6000	7000	14000	14000	13000	11000	1360000	1080000	1443	0	6000	2000	4000	0	2000	4000	1000	1000	1360000	1080000
2.888	0.727432	0.727313	0.688589	0.690681	0.665774	0.682112		1444	10000	14000	6000	14000	13000	10000	6000	6000	22000	1360000	1060000	1444	2000	3000	3000	4000	1000	4000	2000	3000	4000	1360000	1060000
2.89	0.72743	0.727313	0.688588	0.69068	0.665751	0.682101		1445	15000	11000	14000	12000	14000	6000	11000	9000	10000	1360000	1040000	1445	3000	3000	2000	2000	3000	1000	0	2000	3000	1360000	1040000
2.892	0.727429	0.727312	0.688587	0.69068	0.665721	0.68211		1446	9000	12000	9000	8000	15000	12000	4000	10000	14000	1350000	1060000	1446	1000	4000	3000	5000	2000	9000	3000	3000	6000	1350000	1060000
2.894	0.727428	0.727311	0.688586	0.690679	0.66572	0.682134		1447	6000	12000	18000	8000	12000	7000	8000	8000	13000	1070000	1100000	1447	1000	4000	1000	6000	2000	3000	5000	0	2000	1070000	1100000
2.896	0.727427	0.72731	0.688585	0.690679	0.665727	0.68212		1448	19000	9000	10000	4000	11000	8000	9000	13000	5000	1060000	1010000	1448	5000	5000	3000	2000	2000	1000	3000	1000	2000	1060000	1010000
2.898	0.727425	0.727309	0.688584	0.690678	0.66572	0.682134		1449	15000	14000	12000	13000	13000	12000	13000	18000	7000	1060000	1050000	1449	1000	6000	2000	2000	3000	2000	2000	1000	1000	1060000	1050000
2.9	0.727424	0.727308	0.688583	0.690678	0.665739	0.682132		1450	14000	13000	7000	15000	9000	12000	11000	7000	5000	972000	1050000	1450	3000	1000	1000	5000	2000	4000	9000	0	6000	972000	1050000
2.902	0.727423	0.727307	0.688582	0.690677	0.665725	0.682143		1451	14000	12000	10000	7000	12000	12000	12000	15000	9000	1050000	1090000	1451	4000	4000	1000	5000	2000	5000	3000	3000	2000	1050000	1090000
2.904	0.727421	0.727306	0.688581	0.690676	0.665712	0.682157		1452	12000	10000	11000	10000	11000	10000	12000	14000	4000	1080000	1080000	1452	4000	4000	4000	2000	1000	0	0	3000	0	1080000	1080000
2.906	0.72742	0.727305	0.68858	0.690676	0.665715	0.682132		1453	12000	9000	11000	11000	9000	15000	10000	5000	5000	1140000	1030000	1453	5000	5000	2000	4000	3000	5000	1000	1000	4000	1140000	1030000
2.908	0.727419	0.727304	0.688579	0.690675	0.665689	0.682127		1454	11000	7000	18000	18000	12000	9000	9000	7000	14000	1250000	1060000	1454	6000	1000	3000	2000	4000	4000	8000	2000	3000	1250000	1060000
2.91	0.727418	0.727303	0.688578	0.690675	0.665679	0.682125		1455	19000	9000	13000	15000	11000	15000	8000	9000	9000	1210000	1020000	1455	1000	4000	2000	4000	2000	2000	1000	5000	1000	1210000	1020000
2.912	0.727416	0.727303	0.688577	0.690674	0.66565	0.682143		1456	12000	10000	10000	8000	12000	9000	8000	12000	8000	1220000	1080000	1456	2000	3000	1000	4000	2000	1000	4000	5000	5000	1220000	1080000
2.914	0.727415	0.727302	0.688576	0.690674	0.665673	0.682133		1457	19000	11000	9000	14000	9000	22000	8000	7000	12000	1170000	1030000	1457	3000	2000	2000	2000	2000	6000	4000	3000	3000	1170000	1030000
2.916	0.727414	0.727301	0.688575	0.690673	0.665693	0.682119		1458	16000	10000	11000	10000	11000	10000	14000	6000	12000	1080000	1070000	1458	5000	5000	3000	7000	3000	4000	3000	4000	3000	1080000	1070000
2.918	0.727412	0.7273	0.688574	0.690673	0.665694	0.682111		1459	9000	4000	20000	13000	6000	9000	11000	15000	11000	1140000	1070000	1459	2000	3000	2000	1000	0	4000	2000	2000	1000	1140000	1070000
2.92	0.727411	0.727299	0.688573	0.690672	0.665735	0.682143		1460	12000	18000	7000	14000	10000	12000	8000	11000	7000	1110000	1070000	1460	2000	1000	3000	0	1000	1000	2000	2000	3000	1110000	1070000
2.922	0.72741	0.727298	0.688572	0.690672	0.665698	0.682133		1461	9000	22000	10000	7000	9000	12000	13000	15000	11000	1250000	1060000	1461	4000	0	1000	4000	3000	2000	2000	2000	2000	1250000	1060000
2.924	0.727409	0.727297	0.688571	0.690671	0.665685	0.682144		1462	11000	13000	10000	6000	7000	3000	6000	11000	10000	1340000	1030000	1462	1000	2000	1000	2000	2000	3000	0	5000	1000	1340000	1030000
2.926	0.727407	0.727296	0.68857	0.690671	0.66569	0.682159		1463	6000	12000	12000	12000	8000	14000	10000	9000	6000	1240000	1100000	1463	6000	3000	5000	5000	1000	1000	4000	3000	3000	1240000	1100000
2.928	0.727406	0.727295	0.688569	0.69067	0.665653	0.682135		1464	9000	16000	17000	7000	8000	14000	7000	11000	11000	1200000	1050000	1464	1000	3000	4000	2000	3000	4000	2000	4000	8000	1200000	1050000
2.93	0.727405	0.727294	0.688568	0.69067	0.665652	0.682088		1465	11000	8000	11000	12000	10000	9000	6000	6000	11000	1270000	1050000	1465	5000	4000	4000	5000	5000	2000	4000	3000	5000	1270000	1050000
2.932	0.727403	0.727293	0.688567	0.690669	0.665653	0.682106		1466	9000	7000	15000	10000	8000	17000	9000	6000	13000	1160000	1130000	1466	4000	2000	0	3000	2000	6000	5000	1000	3000	1160000	1130000
2.934	0.727402	0.727293	0.688566	0.690669	0.66565	0.682064		1467	7000	14000	15000	14000	9000	10000	12000	13000	9000	1160000	1060000	1467	3000	3000	3000	2000	0	2000	2000	3000	1000	1160000	1060000
2.936	0.727401	0.727292	0.688565	0.690668	0.665638	0.682054		1468	16000	12000	7000	12000	10000	20000	8000	8000	9000	1110000	1100000	1468	11000	2000	0	3000	4000	4000	3000	1000	6000	1110000	1100000
2.938	0.7274	0.727291	0.688564	0.690668	0.665604	0.682043		1469	14000	12000	14000	16000	11000	9000	7000	6000	9000	1220000	1110000	1469	5000	3000	1000	1000	1000	0	2000	3000	2000	1220000	1110000
2.94	0.727398	0.72729	0.688563	0.690667	0.665615	0.682064		1470	16000	13000	7000	10000	11000	15000	12000	11000	13000	1220000	1050000	1470	1000	2000	0	1000	0	1000	8000	2000	1000	1220000	1050000
2.942	0.727397	0.727289	0.688562	0.690667	0.665603	0.682088		1471	12000	23000	8000	7000	15000	9000	16000	13000	6000	1230000	1050000	1471	3000	5000	4000	1000	0	1000	1000	2000	2000	1230000	1050000
2.944	0.727396	0.727288	0.688561	0.690666	0.665604	0.682068		1472	10000	20000	12000	19000	11000	18000	11000	8000	4000	1330000	976000	1472	4000	3000	2000	3000	6000	2000	4000	3000	5000	1330000	976000
2.946	0.727394	0.727287	0.68856	0.690666	0.665618	0.682062		1473	11000	7000	15000	13000	8000	10000	9000	6000	13000	1310000	1110000	1473	2000	2000	3000	2000	3000	4000	5000	1000	2000	1310000	1110000
2.948	0.727393	0.727286	0.688559	0.690665	0.665615	0.682049		1474	8000	13000	13000	10000	16000	5000	11000	10000	7000	1230000	1060000	1474	3000	5000	2000	6000	2000	2000	1000	3000	6000	1230000	1060000
2.95	0.727392	0.727285	0.688558	0.690665	0.665608	0.682062		1475	12000	9000	6000	9000	7000	9000	10000	15000	6000	1170000	1020000	1475	0	4000	3000	2000	2000	5000	1000	5000	2000	1170000	1020000
2.952	0.727391	0.727284	0.688557	0.690664	0.665618	0.682085		1476	7000	12000	8000	11000	11000	9000	13000	8000	7000	1090000	994000	1476	8000	1000	4000	3000	4000	2000	1000	2000	2000	1090000	994000
2.954	0.727389	0.727284	0.688556	0.690664	0.665616	0.682095		1477	15000	8000	9000	18000	9000	13000	13000	9000	8000	1170000	1080000	1477	0	4000	1000	6000	3000	4000	2000	2000	7000	1170000	1080000
2.956	0.727388	0.727283	0.688555	0.690663	0.665611	0.682108		1478	13000	11000	10000	11000	12000	14000	9000	8000	4000	1110000	1070000	1478	2000	3000	3000	5000	3000	5000	4000	3000	1000	1110000	1070000
2.958	0.727387	0.727282	0.688554	0.690662	0.665597	0.682089		1479	10000	12000	14000	16000	7000	17000	11000	12000	10000	1120000	1030000	1479	0	2000	0	1000	1000	6000	6000	1000	6000	1120000	1030000
2.96	0.727385	0.727281	0.688553	0.690662	0.665598	0.682079		1480	11000	13000	10000	12000	13000	12000	10000	9000	8000	1180000	1100000	1480	6000	6000	2000	1000	2000	1000	1000	1000	4000	1180000	1100000
2.962	0.727384	0.72728	0.688552	0.690661	0.665583	0.682089		1481	14000	17000	9000	21000	10000	10000	3000	7000	9000	1180000	1030000	1481	2000	2000	2000	2000	0	2000	3000	4000	6000	1180000	1030000
2.964	0.727383	0.727279	0.688551	0.690661	0.665577	0.682079		1482	9000	10000	13000	15000	12000	14000	8000	9000	10000	1180000	1020000	1482	3000	4000	0	1000	1000	1000	2000	2000	6000	1180000	1020000
2.966	0.727382	0.727278	0.68855	0.69066	0.665563	0.682096		1483	9000	12000	19000	9000	10000	14000	6000	8000	7000	1200000	1030000	1483	3000	1000	2000	2000	6000	2000	3000	2000	6000	1200000	1030000
2.968	0.72738	0.727277	0.688549	0.69066	0.665583	0.682096		1484	16000	11000	14000	12000	10000	10000	10000	14000	11000	1220000	1060000	1484	2000	5000	0	4000	4000	2000	4000	1000	2000	1220000	1060000
2.97	0.727379	0.727276	0.688548	0.690659	0.66554	0.682091		1485	10000	16000	13000	10000	13000	11000	8000	8000	12000	1210000	1070000	1485	3000	4000	0	4000	4000	1000	3000	4000	1000	1210000	1070000
2.972	0.727378	0.727275	0.688547	0.690659	0.665557	0.682056		1486	10000	15000	12000	6000	22000	11000	6000	9000	7000	1210000	1030000	1486	1000	3000	5000	3000	1000	0	7000	2000	2000	1210000	1030000
2.974	0.727376	0.727274	0.688546	0.690658	0.665568	0.682068		1487	10000	8000	12000	7000	16000	7000	10000	12000	11000	1110000	1070000	1487	3000	0	4000	6000	0	1000	1000	0	4000	1110000	1070000
2.976	0.727375	0.727274	0.688545	0.690658	0.665579	0.682085		1488	10000	12000	10000	9000	9000	6000	10000	7000	10000	1150000	1020000	1488	4000	7000	1000	1000	3000	6000	1000	3000	3000	1150000	1020000
2.978	0.727374	0.727273	0.688544	0.690657	0.665552	0.682092		1489	5000	12000	9000	7000	8000	5000	9000	17000	12000	1240000	1030000	1489	3000	2000	2000	1000	7000	5000	2000	0	3000	1240000	1030000
2.98	0.727373	0.727272	0.688543	0.690657	0.665536	0.682094		1490	8000	12000	14000	8000	9000	11000	6000	6000	7000	1180000	1070000	1490	6000	0	1000	2000	1000	0	2000	3000	2000	1180000	1070000
2.982	0.727371	0.727271	0.688542	0.690656	0.665518	0.682106		1491	14000	16000	10000	14000	9000	14000	11000	6000	12000	1180000	1130000	1491	4000	3000	3000	3000	3000	3000	4000	3000	4000	1180000	1130000
2.984	0.72737	0.72727	0.688541	0.690656	0.665516	0.682136		1492	8000	16000	15000	8000	10000	10000	14000	8000	5000	1190000	1030000	1492	3000	3000	0	4000	5000	0	4000	1000	4000	1190000	1030000
2.986	0.727369	0.727269	0.688541	0.690655	0.665506	0.68212		1493	16000	13000	14000	7000	0	8000	11000	16000	7000	1190000	1030000	1493	3000	1000	3000	5000	5000	6000	7000	1000	2000	1190000	1030000
2.988	0.727367	0.727268	0.68854	0.690655	0.665542	0.682142		1494	8000	9000	10000	10000	6000	16000	6000	10000	10000	1210000	1050000	1494	2000	1000	1000	1000	2000	5000	3000	1000	3000	1210000	1050000
2.99	0.727366	0.727267	0.688539	0.690654	0.665557	0.682149		1495	6000	11000	17000	14000	14000	7000	8000	8000	12000	1170000	1070000	1495	3000	2000	3000	3000	4000	5000	1000	6000	3000	1170000	1070000
2.992	0.727365	0.727266	0.688538	0.690654	0.665549	0.682174		1496	13000	14000	15000	7000	15000	11000	8000	9000	13000	1210000	1090000	1496	3000	2000	4000	0	3000	4000	3000	1000	2000	1210000	1090000
2.994	0.727364	0.727265	0.688537	0.690653	0.665573	0.682165		1497	13000	16000	6000	10000	5000	9000	9000	12000	8000	1200000	1010000	1497	1000	6000	5000	7000	2000	0	5000	4000	0	1200000	1010000
2.996	0.727362	0.727265	0.688536	0.690653	0.665599	0.682154		1498	20000	17000	10000	11000	9000	5000	6000	8000	8000	1200000	1040000	1498	4000	1000	3000	3000	3000	4000	0	4000	6000	1200000	1040000
2.998	0.727361	0.727264	0.688535	0.690652	0.665637	0.682168		1499	14000	11000	10000	12000	13000	10000	9000	11000	9000	1200000	999000	1499	2000	2000	1000	1000	3000	5000	2000	2000	8000	1200000	999000
3	0.72736	0.727263	0.688534	0.690652	0.665631	0.682181		1500	15000	13000	7000	14000	7000	11000	11000	7000	16000	1180000	983000	1500	1000	3000	2000	0	2000	5000	4000	5000	6000	1180000	983000
3.002	0.727358	0.727262	0.688533	0.690651	0.665598	0.682168		1501	7000	15000	5000	12000	10000	14000	10000	5000	14000	1180000	1020000	1501	1000	0	3000	5000	2000	2000	7000	2000	1000	1180000	1020000
3.004	0.727357	0.727261	0.688532	0.690651	0.66559	0.682176												1170000	1010000											1170000	1010000
3.006	0.727356	0.72726	0.688531	0.69065	0.665582	0.682189												1180000	1040000											1180000	1040000
3.008	0.727355	0.727259	0.68853	0.69065	0.66558	0.682147												1180000	1070000											1180000	1070000
3.01	0.727353	0.727258	0.688529	0.690649	0.665583	0.68215												1200000	1040000											1200000	1040000
3.012	0.727352	0.727257	0.688528	0.690648	0.665593	0.682144												1190000	1030000											1190000	1030000
3.014	0.727351	0.727256	0.688527	0.690648	0.665574	0.682144												1200000	1050000											1200000	1050000
3.016	0.72735	0.727255	0.688526	0.690647	0.665591	0.682142												1220000	1100000											1220000	1100000
3.018	0.727348	0.727255	0.688525	0.690647	0.665565	0.682141												1210000	1100000											1210000	1100000
3.02	0.727347	0.727254	0.688524	0.690646	0.665554	0.682127												1160000	1070000											1160000	1070000
3.022	0.727346	0.727253	0.688523	0.690646	0.665576	0.682116												1200000	1040000											1200000	1040000
3.024	0.727344	0.727252	0.688522	0.690645	0.665576	0.682115												1220000	1040000											1220000	1040000
3.026	0.727343	0.727251	0.688521	0.690645	0.665578	0.682074												1170000	1060000											1170000	1060000
3.028	0.727342	0.72725	0.68852	0.690644	0.665582	0.68207												1140000	1090000											1140000	1090000
3.03	0.727341	0.727249	0.688519	0.690644	0.665592	0.68209												1160000	1030000											1160000	1030000
3.032	0.727339	0.727248	0.688518	0.690643	0.665574	0.682112												1130000	1060000											1130000	1060000
3.034	0.727338	0.727247	0.688517	0.690643	0.6656	0.682118												1170000	1040000											1170000	1040000
3.036	0.727337	0.727246	0.688516	0.690642	0.66562	0.682108												1160000	1040000											1160000	1040000
3.038	0.727335	0.727246	0.688515	0.690642	0.665605	0.682123												1210000	1120000											1210000	1120000
3.04	0.727334	0.727245	0.688514	0.690641	0.665588	0.682128												1200000	1050000											1200000	1050000
3.042	0.727333	0.727244	0.688513	0.690641	0.665569	0.682125												1160000	1050000											1160000	1050000
3.044	0.727332	0.727243	0.688512	0.69064	0.665555	0.682118												1170000	1050000											1170000	1050000
3.046	0.72733	0.727242	0.688511	0.69064	0.665553	0.682138												1200000	994000											1200000	994000
3.048	0.727329	0.727241	0.68851	0.690639	0.665565	0.682139												1160000	1040000											1160000	1040000
3.05	0.727328	0.72724	0.688509	0.690639	0.66555	0.682135												1090000	1050000											1090000	1050000
3.052	0.727327	0.727239	0.688508	0.690638	0.665546	0.682149												1210000	1040000											1210000	1040000
3.054	0.727325	0.727238	0.688507	0.690638	0.665549	0.682175												1140000	1090000											1140000	1090000
3.056	0.727324	0.727237	0.688506	0.690637	0.66554	0.68219												1210000	1050000											1210000	1050000
3.058	0.727323	0.727237	0.688505	0.690637	0.665583	0.682195												1220000	1050000											1220000	1050000
3.06	0.727321	0.727236	0.688504	0.690636	0.665596	0.68217												1250000	1060000											1250000	1060000
3.062	0.72732	0.727235	0.688503	0.690636	0.66559	0.682165												1220000	1110000											1220000	1110000
3.064	0.727319	0.727234	0.688503	0.690635	0.665592	0.682176												1210000	1050000											1210000	1050000
3.066	0.727318	0.727233	0.688502	0.690635	0.665603	0.682189												1220000	1060000											1220000	1060000
3.068	0.727316	0.727232	0.688501	0.690634	0.665591	0.682188												1190000	1090000											1190000	1090000
3.07	0.727315	0.727231	0.6885	0.690633	0.665608	0.68217												1180000	1060000											1180000	1060000
3.072	0.727314	0.72723	0.688499	0.690633	0.665598	0.682149												1220000	1070000											1220000	1070000
3.074	0.727313	0.727229	0.688498	0.690632	0.665586	0.682145												1190000	1050000											1190000	1050000
3.076	0.727311	0.727228	0.688497	0.690632	0.665594	0.682163												1180000	1010000											1180000	1010000
3.078	0.72731	0.727228	0.688496	0.690631	0.665589	0.682147												1220000	1020000											1220000	1020000
3.08	0.727309	0.727227	0.688495	0.690631	0.665605	0.682157												1100000	1020000											1100000	1020000
3.082	0.727307	0.727226	0.688494	0.69063	0.66561	0.682147												1190000	1000000											1190000	1000000
3.084	0.727306	0.727225	0.688493	0.69063	0.6656	0.682158												1230000	963000											1230000	963000
3.086	0.727305	0.727224	0.688492	0.690629	0.665597	0.682202												1180000	1070000											1180000	1070000
3.088	0.727304	0.727223	0.688491	0.690629	0.665605	0.682176												1170000	1010000											1170000	1010000
3.09	0.727302	0.727222	0.68849	0.690628	0.665617	0.682183												1190000	1050000											1190000	1050000
3.092	0.727301	0.727221	0.688489	0.690628	0.665586	0.682181												1200000	1070000											1200000	1070000
3.094	0.7273	0.72722	0.688488	0.690627	0.665589	0.682207												1110000	1060000											1110000	1060000
3.096	0.727298	0.727219	0.688487	0.690627	0.665564	0.68219												1180000	1080000											1180000	1080000
3.098	0.727297	0.727219	0.688486	0.690626	0.665556	0.682199												1170000	1080000											1170000	1080000
3.1	0.727296	0.727218	0.688485	0.690626	0.665558	0.682207												1200000	1100000											1200000	1100000
3.102	0.727295	0.727217	0.688484	0.690625	0.665564	0.682213												1190000	1020000											1190000	1020000
3.104	0.727293	0.727216	0.688483	0.690625	0.665567	0.682204												1220000	1080000											1220000	1080000
3.106	0.727292	0.727215	0.688482	0.690624	0.665569	0.68221												1230000	1060000											1230000	1060000
3.108	0.727291	0.727214	0.688481	0.690624	0.665589	0.682214												1190000	1070000											1190000	1070000
3.11	0.72729	0.727213	0.68848	0.690623	0.66559	0.682218												1200000	1040000											1200000	1040000
3.112	0.727288	0.727212	0.688479	0.690623	0.665602	0.682235												1230000	1040000											1230000	1040000
3.114	0.727287	0.727211	0.688478	0.690622	0.665595	0.682232												1220000	1060000											1220000	1060000
3.116	0.727286	0.727211	0.688477	0.690622	0.665555	0.682239												1140000	1080000											1140000	1080000
3.118	0.727285	0.72721	0.688476	0.690621	0.665552	0.682251												1170000	1070000											1170000	1070000
3.12	0.727283	0.727209	0.688475	0.690621	0.665562	0.682247												1190000	1050000											1190000	1050000
3.122	0.727282	0.727208	0.688474	0.69062	0.665573	0.68224												1100000	1030000											1100000	1030000
3.124	0.727281	0.727207	0.688473	0.69062	0.665556	0.682253												1160000	1080000											1160000	1080000
3.126	0.727279	0.727206	0.688472	0.690619	0.665577	0.682293												1110000	1100000											1110000	1100000
3.128	0.727278	0.727205	0.688472	0.690618	0.665573	0.682294												1210000	1110000											1210000	1110000
3.13	0.727277	0.727204	0.688471	0.690618	0.665573	0.682291												1170000	1020000											1170000	1020000
3.132	0.727276	0.727203	0.68847	0.690617	0.665589	0.682292												1110000	1040000											1110000	1040000
3.134	0.727274	0.727202	0.688469	0.690617	0.665583	0.682299												1120000	1020000											1120000	1020000
3.136	0.727273	0.727202	0.688468	0.690616	0.665589	0.682299												1150000	1100000											1150000	1100000
3.138	0.727272	0.727201	0.688467	0.690616	0.665588	0.68229												1140000	1070000											1140000	1070000
3.14	0.727271	0.7272	0.688466	0.690615	0.665605	0.682289												1120000	1100000											1120000	1100000
3.142	0.727269	0.727199	0.688465	0.690615	0.665622	0.682303												1150000	996000											1150000	996000
3.144	0.727268	0.727198	0.688464	0.690614	0.665624	0.682298												1140000	1080000											1140000	1080000
3.146	0.727267	0.727197	0.688463	0.690614	0.665635	0.682257												1160000	1050000											1160000	1050000
[truncated: 52,427 more rows]

## Sheet: Supplemental Figure 7
S Figure 7
	FRET (525 nm/475 nm)				FRET (525 nm/475 nm)
[truncated: 58,003 more rows]

## Sheet: Supplemental Figure 8
Figure 8b
[truncated: 224 more rows]

## Sheet: Supplemental Figure 9
S Figure 9b								S Figure 9c								Sfigure 9d
[truncated: 202 more rows]

[truncated: 1 more sheets: Supplemental Figure 11]
